# Supplementary material for: QTc interval prolongation in critically ill patients: Prevalence, risk factors and associated medications
Source: PLoS One. 2018 Jun 13;13(6):e0199028. doi: 10.1371/journal.pone.0199028 (PMC5999273; doi:10.1371/journal.pone.0199028)
Supplement: S1 File — (XLSX) [file pone.0199028.s001.xlsx]

## Sheet: Database
Generic data		SAPS II																						Vital Signs					Laboratory Data													SOFA					QTc
Age	Female sex	Myocardial infarction	Congestive heart disease	Peripheral vascular disease	Dementia	Cerebrovascular disease	Chronic pulmonary disease	Connective tissue disorder	Ulcer	Chronic liver disease	Diabetes	Hemiplegia	Renal disease	Diabetes with organ damage	Tumor	Leukemia	Lymphoma	Liver disease moderate to severe	Malignant tumor	Metástase	AIDS	Type of admission (1: medical; 2: emmergent surgery)	Chronic disease (1: metastatic cancer; 2:Malignant hematologic disease; 3:AIDS)	Systolic blood pressure (mmHg)	Diastolic blood pressure (mmHg)	Mean arterial pressure (mmHg)	Hear rate (bpm)	Body temperature (°C)	Sodium (mmol/L)	Potassium (mmol/L)	Calcium (mg/dL)	Magnesium (mg/dL)	Platelets (/mL)	Leukocytes (/mL)	Urea (mg/dL)	Creatinine (mg/dL)	Urine flow (1: <0.5 L; 2: 0.5 - 1 L; 3: > 1 L)	Bicarbonate (mmol/L)	Total bilirrubine (mg/dL)	Bilirrubine SAPS II scores (0: <4 mg/dL; 4: 4-6 mg/dL; 9: >= 6.0 mg/dL)	Bilirrubine SOFA scores (0: <1.2 mg/dL; 1: 1.2-2.0 mg/dL; 2: 2-6 mg/dL; 3: 6-12 mg/dL; 4: >12 mg/dL	Glasgow score	Mechanical ventilation	FiO2	PaO2	PaO2/FiO2	QT interval	RR interval	QTc interval
80	1	0	0	0	1	0	0	0	0	0	1	0	1	0	0	0	0	0	0	0	0	1	0	192	123	146	99	36.8	155	5.5	8.5	2.1	95000	16060	217	4	3	14	0.17	0	0	11	0	0.4	80	200			413.12
69	0	0	0	0	0	0	0	0	0	0	0	0	0	0	1	0	0	0	0	0	0	1	0	88	61	70	127	36	140	5.5	7.8	2.2	410000	23210	145	2.2	2	18.5	1.32	0	1	6	0	1	55	55			443
44	0	0	1	0	0	0	1	0	0	0	1	0	0	0	0	0	0	0	0	0	0	1	0	151	91	111	96	35	142	4.3	9	1.7	217000	4710	54	1	1	31.5	0.72	0	0	14	0	0.5	79	158			461.88
53	0	1	0	0	0	0	1	0	0	0	0	0	0	0	0	0	0	0	0	0	0	2	0	96	61	72.67	74	35	144	5	8.9	1.5	221000	12420	32	1	2	24		0	0	15	0	0.21	67	319.05			452.91
74	0	1	0	0	0	0	0	0	0	0	0	0	1	0	0	0	0	0	0	0	0	1	0	181	81	114.33	62	35	143	4.3	10.9	1.3	240000	8290	53	1.7	1	18.5	1.13	0	0	15	0	0.5	197	394			571.55
53	0	0	1	0	0	0	0	0	0	0	1	0	0	0	0	0	0	0	0	0	0	1	0	88	54	65.33	81	35.6	146	4.8	10.7	1.4	445000	8650	35	1	3	32.3	0.49	0	0	15	0	0.5	69	138			581.24
75	0	1	0	0	0	0	0	0	0	0	1	0	0	1	0	0	0	0	0	0	0	1	0	136	78	97.33	64	35	143	4.4	12.5	1.5	264000	5540	34	1	2	27	1.38	0	1	15	0	0.21	33	157.14			489.9
82	1	1	0	0	0	0	0	0	0	0	1	0	0	0	0	0	0	0	0	0	0	1	0	137	81	99.67	79	36.4	145	4.2	9.2	1.8	278000	15210	130	1.9	2	16	0.76	0	0	6	1	0.4	214	535			530.33
85	0	1	0	0	0	0	0	0	0	0	1	0	0	0	0	0	0	0	0	0	0	1	0	150	78	102	62	35.5	143	4.5		2.2	122000	6660	62	1.2	3		0.79	0	0	15	0	0.21					451.07
55	0	0	0	0	0	0	0	0	0	1	0	0	0	0	0	0	0	1	0	0	0	1	0	120	60	80	78	37	134	5.5		2.2	110000	19640	46	0.8	3	24.3	2.35	0	2	11	1	0.5	112	224			464.99
29	0	0	0	0	0	0	0	0	1	0	0	0	0	0	0	0	0	0	0	0	0	1	0	90	60	70	95	35	138	3.9		2.2	140000	12640	62	0.3	3	22.8	3.24	0	2	4	1	0.4	198	495			558.8
58	0	0	1	1	0	0	0	0	0	0	1	0	0	0	0	0	0	0	0	0	0	1	0	155	95	115	100	36.5	137	4.3	8	2.7	408000	10600	34	0.9	3	24.1		0	0	15	0	0.5	110	220			486.54
18	1	0	0	0	0	0	0	0	0	0	0	0	0	0	1	0	0	0	0	0	0	2	0	140	70	93.33	110	35	138	4.3	7.9	1.1	280000	4250	19	0.4	2	19.2	1.1	0	0	3	1	0.5	186	372			495
49	0	0	1	0	0	0	0	0	0	0	1	0	0	1	0	0	0	0	0	0	0	1	0	125	79	94.33	96	35.8	133	3.3	8.4	1.6	123000	9660	63	1.6	3	17.4	1.11	0	0	15	0	0.5	33	66			480
59	0	0	0	0	0	0	0	0	0	1	0	0	1	0	0	0	0	1	0	0	0	1	0	66	49	54.67	67	34.3	140	4.9	7.3	2.4	46000	9120	185	6.2	1	19.1	3.76	0	2	12	0	0.5	88	176			470
61	0	1	0	0	0	0	0	0	0	0	0	0	0	0	0	0	0	0	0	0	0	1	0	133	72	92.33	56	35	139	4.8	8.6	2.4	178000	10770	45	1	2	26.7		0	0	15	0	0.21	112	533.33			400
56	0	0	1	0	0	1	0	0	0	0	0	0	0	0	0	0	0	0	0	0	0	1	0	250	138	175.33	70	35.6	138	3.3	7.6	2.3	261000	17070	22	0.6	3	25.9	0.42	0	0	15	0	0.21	110	523.81			450
81	1	1	1	0	0	0	0	0	0	0	1	0	0	0	0	0	0	0	0	0	0	1	0	131	61	84.33	73	35	130	3.6		1.2	29000	8460	70	0.5	1	38.5	3.21	0	2	14	0	0.5	35	70			470
82	1	1	1	0	0	0	0	0	0	0	0	0	0	0	0	0	0	0	0	0	0	1	0	149	81	103.67	102	34.7	131	5.5		1.8	174000	18150	67	2	2	16	0.27	0	0	14	0	0.5	153	306			430
63	0	0	0	0	0	0	1	0	0	0	0	0	0	0	0	0	0	0	0	0	0	1	0	168	90	116	121	36	140	5.4	9	1.2	292000	23760	51	0.7	2	51	0.98	0	0	15	0	0.5	68	136			420
67	1	1	0	0	0	0	0	0	0	0	0	0	0	0	0	0	0	0	0	0	0	1	0	110	70	83.33	70	35	148	3.9	7.5	2.3	176000	6570	57	1.4	3	20.5	0.53	0	0	11	1	0.35	143	408.57			540
68	1	1	1	0	0	0	0	0	0	0	1	0	1	0	0	0	0	0	0	0	0	1	0	237	146	176.33	128	35.3	148	5	9	1.7	174000	8290	58	1.1	3	24.9	0.32	0	0	15	0	0.5	68	136			480
30	1	0	0	0	0	0	0	0	0	0	0	0	0	0	0	0	0	0	0	0	0	2	0	123	67	85.67	119	36	154	4.4	7.7	1.7	147000	27930	68	1.1	2	18.2		0	0	4	0	1	54	54			440
54	0	0	0	0	0	0	0	0	0	0	0	0	1	0	0	0	0	0	0	0	0	1	0	137	60	85.67	80	35.3	147	4.4	7.6	2.1	54000	7400	151	3	2	12.9	5.59	4	2	15	0	0.5	203	406			370
78	1	0	0	0	0	0	0	0	0	1	1	0	1	0	0	0	0	0	0	0	0	1	0	109	67	81	103	35	135	3.7	9.2	2	50000	11190	131	1.8	1	14.6	1.23	0	1	9	0	0.5	16	32			410
74	1	0	0	0	0	0	0	0	0	0	0	0	0	0	1	0	0	0	1	0	0	1	1	118	51	73.33	136	37.6	149	5.3	11.6	2.3	228000	27360	177	1.3	3	23	0.34	0	0	10	0	0.5	204	408			420
74	0	0	1	1	0	0	1	0	1	0	1	0	0	0	0	0	0	0	0	0	0	1	0	122	63	82.67	76	35	136	4.5	9.6	2.3	211000	20920	42	1.1	1	20.5	1.54	0	1	14	0	0.33	125	378.79			390
43	1	0	0	0	0	0	0	0	0	0	0	0	0	0	1	0	0	0	1	0	0	2	1	100	72	81.33	113	35	141	4.4	8.2	2	366000	19760	44	0.7	3	26.4	0.51	0	0	15	0	0.5	104	208			440
63	1	0	1	0	0	1	0	0	0	0	1	0	0	0	0	0	0	0	0	0	0	1	0	82	42	55.33	69	35	150	3.8	8.2	2.2	97000	16440	122	0.8	1	19.1	0.77	0	0	10	1	1	30	30			400
76	1	1	0	0	0	0	0	0	0	0	1	0	0	0	0	0	0	0	0	0	0	2	0	113	70	84.33	96	35	141	5.5	8.4	2.8	201000	12060	84	0.9	2	18.2	1.84	0	1	12	1	0.5	113	226			440
26	1	0	0	0	0	0	0	0	0	1	0	0	0	0	0	0	0	0	0	0	0	1	0	105	53	70.33	94	37.4	135	3.5	8.7	1.9	38000	10900	31	0.5	2	18.7	4.48	4	2	7	0	0.21	62	295.24			350
36	1	0	0	0	0	0	0	0	0	0	0	0	0	0	0	0	0	0	0	0	0	1	0	120	72	88	96	36	139	4.4	6.3	2.3	147000	5930	18	0.3	2	19.1	1.2	0	1	11	1	0.5	165	330			410
82	1	0	0	0	0	0	1	0	0	0	1	0	0	0	0	0	0	0	0	0	0	1	0	106	47	66.67	128	36.2	138	3.9	9	2.6	205000	15550	49	0.6	3	31.5	0.63	0	0	4	1	0.5	133	266			400
65	0	1	1	0	0	0	0	0	0	0	1	0	0	0	0	0	0	0	0	0	0	1	0	140	83	102	68	36	134	4.6	8.9	2.7	188000	10370	46	0.8	3	25.7	0.55	0	0	15	0	0.21	99	471.43			450
56	0	0	0	0	0	0	0	0	0	0	0	0	0	0	1	0	0	0	0	0	0	1	0	119	87	97.67	126	35	124	6.4	15	2.8	432000	19440	161	1.8	3	17.2		0	0	15	0	0.21	103	490.48			402
58	1	0	0	0	0	0	0	0	0	0	0	0	0	0	0	0	0	0	0	0	0	1	0	146	87	106.67	100	36.5	144	4.5		2.7	202000	6150	18	0.3	3	22.2	0.51	0	0	6	1	0.5	206	412			361
49	1	0	0	0	0	0	0	0	0	0	0	0	0	0	0	0	0	0	0	0	0	1	0	74	34	47.33	93	34.8	144	4.3	6.7	2.7	85000	15360	59	0.8	1	19	0.46	0	0	15	0	0.21	66	314.29			439
65	1	0	0	0	0	0	0	0	0	0	1	0	0	0	0	0	0	0	0	0	0	1	0	192	88	122.67	52	34.7	135	5.5	9.2	2.5	262000	4290	44	1.3	3	9.7		0	0	15	0	0.21	211	1004.76			403
67	0	0	0	0	0	0	0	0	0	0	0	0	0	0	0	0	0	0	0	0	0	1	0	133	67	89	53	36	138	4.3		2.7	334000	8880	39	0.9	3	21	0.47	0	0	15	0	0.21	149	709.52			414
67	1	0	1	0	0	0	0	0	0	0	1	0	0	0	0	0	0	0	0	0	0	1	0	148	79	102	114	35	143	2.8	8.6	2.3	38000	21380	58	1	2	28	0.6	0	0	15	1	0.6	152	253.33			411
54	0	1	0	0	0	0	0	0	0	0	1	0	0	0	0	0	0	0	0	0	0	1	0	141	78	99	62	35.4	136	4.7	9.5	2.5	195000	9170	36	0.9	3			0	0	15	0	0.21					455
56	1	0	1	0	0	0	0	0	0	0	0	0	0	0	0	0	0	0	0	0	0	1	0	78	47	57.33	72	35	140	5.7	9.6	2.6	128000	42130	87	1.3	2	10.5	3.78	0	2	15	0	0.5	173	346			370
69	0	0	0	0	0	0	0	0	0	0	0	0	0	0	0	0	0	0	0	0	0	2	0	166	102	123.33	88	36.5	140	5.1	8.2	2.9	378000	15060	34	0.4	3	20.3		0	0	15	0	0.21	134	638.1			425
57	0	1	0	0	0	0	0	0	0	0	0	0	0	0	0	0	0	0	0	0	0	1	0	153	104	120.33	100	36.2	138	4.5	8.2	2.1	156000	9830	41	0.8	2	21.1		0	0	15	0	0.21	86	409.52			520
74	0	0	0	0	0	0	0	0	0	0	1	0	1	1	0	0	0	0	0	0	0	1	0	92	59	70	70	36.8	145	3.7	8.5	2.1	91000	5130	44	1.7	3	28.7	0.55	0	0	14	0	0.5	76	152			480
70	0	0	1	0	0	0	0	0	0	0	0	0	1	0	0	0	0	0	0	0	0	1	0	150	90	110	62	35	127	3.5	8.5	2.5	240000	17430	120	1.8	3	13.4	1.79	0	1	4	1	0.5	187	374			470
60	1	0	0	0	0	0	0	0	0	0	0	0	1	0	0	0	0	0	0	0	0	1	0	121	74	89.67	88	35.2	144	3.1	9.6	2.8	298000	17690	140	3.3	1	18.2	0.56	0	0	3	1	0.35	148	422.86			443
80	1	0	0	0	0	1	0	0	0	0	0	0	0	0	0	0	0	0	0	0	0	1	0	162	84	110	85	35	135	4.1	7.1	1.9	180000	13380	17	0.5	3	23.5	0.58	0	0	12	0	0.21	210	1000			424
61	0	0	1	0	0	0	0	0	0	0	0	0	0	0	0	0	0	0	0	0	0	1	0	190	119	142.67	83	34.3	141	4.9	8.5	2.5	198000	19420	35	1.1	2	21.4		0	0	15	0	0.5	138	276			470
52	0	1	0	0	0	0	0	0	0	0	1	0	0	0	0	0	0	0	0	0	0	1	0	220	150	173.33	91	35.8	134	4.5	8.9	1.9	220000	9680	32	0.9	2		0.62	0	0	15	0	0.21					410
76	0	0	0	0	0	0	0	1	0	0	0	0	1	0	0	0	0	0	0	0	0	1	0	82	60	67.33	92	36.5	134	5.2	9.9	2.7	463000	24010	190	3.8	1	24.2	0.83	0	0	10	0	0.5	59	118			450
22	0	0	0	0	0	0	0	0	0	0	0	0	0	0	0	0	0	0	0	0	0	1	0	140	86	104	128	36	140	3.8	8.9	2.1	234000	11670	20	0.7	2	28.9		0	0	11	0	0.5	140	280			460
67	0	1	0	0	0	0	0	0	0	0	1	0	0	0	0	0	0	0	0	0	0	2	0	143	88	106.33	85	35	137	4.5	9.2	2	378000	12630	41	0.6	1			0	0	15	0	0.5					470
39	1	0	1	0	0	0	0	0	1	0	0	0	1	0	0	0	0	0	0	0	0	1	0	169	85	113	81	35.9	150	4.7	9.1	2.9	181000	11180	124	2.7	1	25	0.45	0	0	4	1	0.6	48	80			582
75	0	1	1	0	0	0	0	0	0	0	0	0	0	0	0	0	0	0	0	0	0	1	0	131	80	97	95	34.5	140	4.5	9.5	2.2	177000	8470	68	1.3	3	28.1	1.02	0	0	15	0	0.5	128	256			520
70	1	0	0	0	0	0	0	0	0	0	0	0	0	0	0	0	0	0	0	0	0	1	0	123	82	95.67	130	36	135	4.7		2.1	210000	8570	90	1.8	1	20.3	1.24	0	1	15	0	0.5	130	260			510
67	0	0	1	0	0	0	0	0	0	0	1	0	1	0	0	0	0	0	0	0	0	1	0	168	70	102.67	62	35	145	5.7	8.3	0.9	243000	5500	127	1.2	2	24.6	0.1	0	0	15	0	0.5	99	198			330
51	1	0	0	0	0	0	0	0	0	0	1	0	0	0	0	0	0	0	0	0	0	1	0	99	56	70.33	87	36.4	118	5.2	7.8	2	219000	12000	188	4.1	3	13.3	0.18	0	0	15	0	0.5	66	132			490
73	0	0	0	0	0	0	0	0	0	1	0	0	1	0	0	0	0	0	0	0	0	1	0	136	87	103.33	93	34.5	153	5.1		2.6	58000	23960	145	1.2	1	16.8	2.99	0	2	4	0	0.3	82	273.33			450
69	1	1	0	0	0	0	0	0	0	0	0	0	0	0	0	0	0	0	0	0	0	1	1	167	88	114.33	95	35.7	141	3.6	8.7	2	350000	9100	49	0.8	1	27.3	0.53	0	0	10	1	0.5	200	400			460
53	0	1	0	0	0	0	0	0	0	0	0	0	0	0	0	0	0	0	0	0	0	1	0	130	90	103.33	96	36	137	4.1	9.7	2.2	317000	7940	24	0.8	1			0	0	15	0	0.21					430
58	0	1	0	0	0	0	0	0	0	0	0	0	0	0	0	0	0	0	0	0	0	1	0	132	86	101.33	77	35.4	137	4	9	2.1	233000	6860	33	1	2	25		0	0	15	0	0.21	46	219.05			400
46	1	0	1	0	0	0	0	0	0	0	0	0	0	0	0	0	0	0	0	0	0	1	0	106			87	35	135	5.9	7.7	2	114000	8620	78	1.3	1	19.5	2.65	0	2	3	1	0.5	119	238			440
55	0	0	0	0	1	0	0	0	0	0	0	0	0	0	0	0	0	0	0	0	0	1	0	109	65	79.67	130	36	138	3.5	8.3	2.4	126000	14830	67	1.4	3	29.5	0.67	0	0	15	0	0.5	44	88			440
71	1	0	0	0	0	0	0	0	0	0	1	0	0	0	1	0	0	0	0	0	0	1	0	174	97	122.67	113	37	143	3.9	9.6	1.9	181000	16300	87	0.9	3	32.2	1.32	0	1	15	0	0.31	67	216.13			430
87	1	0	0	0	0	0	0	0	0	0	0	0	0	0	0	0	0	0	0	0	0	1	0	115	64	81	86	36	143	4.1			254000	14190	91	1.2	2	22.4		0	0	15	0	0.5	152	304			440
58	0	0	0	0	0	1	0	0	0	0	0	0	0	0	0	0	0	0	0	0	0	1	0	184	97	126	84	36	143	2.9	9.2	2.3		11270	28	0.9	2	28.1		0	0	13	0	0.21	91	433.33			440
49	0	1	0	0	0	0	0	0	0	0	1	0	0	0	0	0	0	0	0	0	0	1	0	100	59	72.67	98	35	127	4.9	8.6	2.4	153000	7880	77	1.5	3	22	0.44	0	0	15	0	0.21	99	471.43			430
68	1	0	0	0	0	0	0	0	0	1	1	0	0	0	0	0	0	0	0	0	0	1	0	123	60	81	65	35	131	7	8.3	2.8	131000	8570	161	5.6	1	24.2	0.61	0	0	10	1	0.5	44	88			440
20	1	0	0	0	0	0	0	0	0	0	0	0	1	0	0	0	0	0	0	0	0	1	0	140	86	104	102	36	129	4.4		2.3	61000	26070	64	3	1	21.7	0.95	0	0	15	0	0.5	142	284			410
87	1	0	0	0	0	0	0	0	0	0	0	0	1	0	0	0	0	0	0	0	0	1	0	145	88	107	63	35.3	132	3.7	7.5	1.7	340000	21260	156	3.6	3	14	10.41	9	3	13	0	0.5	177	354			450
59	1	0	0	0	0	0	0	0	0	0	0	0	0	0	0	0	0	0	0	0	0	1	0	156	98	117.33	107	36.7	173	3.9	10.6	2.7	228000	18520	108	1.7	3	20.4		0	0	10	0	0.5	37	74			390
85	0	1	1	0	0	0	0	0	0	0	0	0	1	0	0	0	0	0	0	0	0	1	0	111	58	75.67	95	37	138	3.7	6.8	2	196000	6810	88	2	2	18.1		0	0	5	1	0.8	130	162.5			470
81	1	0	0	0	0	0	0	0	0	0	0	0	0	0	0	0	0	0	0	0	0	1	0	133	58	83	68	35	134	4.3	8.2	1.8	156000	14040	62	1.5	2	26.9	1.36	0	1	4	1	1	48	48			490
59	1	0	0	0	0	0	0	0	0	0	0	0	1	0	0	0	0	0	0	0	0	1	0	153	76	101.67	88	35.4	135	7.6	4.8	2.5	67000	4740	180	12.6	1	14.7		0	0	15	0	0.21	44	209.52			490
59	1	1	0	0	0	0	0	0	0	0	1	0	0	0	0	0	0	0	0	0	0	1	0	110	61	77.33	65	35	138	4.3	7.7	2.2	210000	12070	25	0.6	2			0	0	15	0	0.21					570
63	0	0	1	0	0	0	1	0	0	0	1	0	1	0	1	0	0	0	1	1	0	1	0	90	48	62	120	34.5	135	5.3		2.6	189000	13820	207	1.9	3	19.6	2.44	0	2	15	0				360	480	520
58	0	1	0	0	0	0	0	0	0	0	0	0	0	0	0	0	0	0	0	0	0	2	0	118	71	86.67	73	35	138	4		1.5	311000	14490	40	1.1	2	24	Normal	0	0	14	0				440	840	480
78	1	0	0	0	0	0	0	0	0	0	1	0	0	0	0	0	0	0	0	0	0	1	0	160	69	99.33	109	36.3	133	5		2.2	348000	26410	175	1.7	2	24	Normal	0	0	15	0				272	440	410
31	1	0	0	0	0	0	0	0	0	0	1	0	0	0	0	0	0	0	0	0	0	1	0	108	46	66.67	110	36.4	132	5.4	7.9	1.9	309000	20790	52	1.9	3	19.5	Normal	0	0	15	0				340	569	454
20	1	0	0	1	0	1	0	0	0	0	0	0	0	0	0	0	0	0	0	0	0	1	0	112	64	80	107	37.6	143	4	8.2	1.3	109000	13530	26	0.5	2	24.8	Normal	0	0	15	1	1	306.3	306.3	360	630	460
57	0	0	0	0	0	0	0	0	0	0	0	0	0	0	1	0	0	0	0	0	0	1	0	122	85	97.33	104	34	142	6.8		2.5	481000	13720	158	1.6	1	18.4	Normal	0	0	15	0				400	580	525
51	1	0	0	1	0	0	0	0	0	0	0	0	0	0	0	0	0	0	0	0	0	1	0	163	72	102.33	120	38	137	4.1	8.2	1.8	337000	12460	16	0.4	3	27.2	Normal	0	0	15	0						437
70	0	0	0	0	0	1	0	0	0	0	0	0	0	0	0	0	0	0	0	0	0	1	0	167	85	112.33	98	35	142	2.5		1.6	141000	7590	37	0.3	2	28.2	Normal	0	0	4	1	0.5	153.2	306.4	320	620	406
20	0	0	0	0	0	0	0	0	0	0	0	0	0	0	0	0	0	1	0	0	0	1	0	154	78	103.33	132	36	143	5.1	8	2.2	221000	20700	137	1.6	3	23.3	Normal	0	0	15	0				280	440	422
45	1	0	0	0	0	0	0	0	0	0	0	0	0	0	1	0	0	0	0	1	0	1	0	153	99	117	140	35	136	6	9	1.7	440000	10460	112	6.4	3	14	Normal	0	0	15	0				280	460	413
55	1	0	1	0	0	0	0	0	0	0	0	0	0	0	0	0	0	0	0	0	0	1	0	124	86	98.67	119	37	148	5.7	8.9	2.3	123000	11030	214	2.6	3	30.3	Normal	0	0	4	1	0.5	37.3	74.6	280	520	388
49	1	0	0	0	0	1	0	0	0	0	0	0	0	0	0	0	0	0	0	0	0	1	0	130	85	100	69	36.3	153	4.1	8.3	1.9	165000	19950	65	1.5	1	22	Normal	0	0	11	1	0.3	121.8	406	400	800	447
70	1	0	0	0	0	1	0	0	0	0	1	0	0	0	0	0	0	0	0	0	0	1	0	114	66	82	124	33.8	135	4.3		1.5	342000	3260	47	0.6	1	22.9	Normal	0	0	3	0				320	480	462
46	1	0	0	0	0	0	0	0	0	0	1	0	1	0	0	0	0	0	0	0	0	1	0	119	65	83	92	37	135	5.6	9.1	2.4	173000	10080	233	8.3	1	12.3	Normal	0	0	14	0				320	700	382
61	0	1	0	0	0	0	0	0	0	0	1	0	0	0	0	0	0	0	0	0	0	2	0	93	56	68.33	74	35.2	136	4.4		1.8	269000	5430	43	0.6	3	20	Normal	0	0	15	0				300	520	416
59	0	0	0	0	0	1	0	0	0	0	0	0	0	0	0	0	0	0	0	0	0	1	0	90	60	70	81	36.5	136	4.8		1.8	388000	15000	27	0.6	1	28.4	Normal	0	0	11	1	0.3	123.7	412.33	380	660	468
66	0	0	0	0	0	0	0	0	0	0	1	0	0	0	0	0	0	0	0	0	0	1	0	142	98	112.67	91	35.9	141	3.9	8.4	1.8	224000	11290	28	0.7	3	21.9	Normal	0	0	15	0				360	652	446
53	1	0	0	0	0	0	0	0	0	0	0	0	1	0	0	0	0	0	0	0	0	1	0	136	69	91.33	84	36.2	141	4.3	8.4	2.2	156000	12080	118	4.3	1	22.1	Normal	0	0	10	0				380	760	436
68	0	1	0	0	0	0	1	0	0	0	1	0	0	0	0	0	0	0	0	0	0	1	0	122	77	92	77	35	140	4.3		1.9	313000	14200	65	0.8	3	23.1	0.77	0	0	15	0				400	740	465
48	0	0	0	1	0	0	0	0	0	0	0	0	0	0	0	0	0	0	0	0	0	1	0	95	71	79	149	35	140	4.2	8.4	1.9	289000	8370	47	0.6	2	18	0.49	0	0	14	0				240	420	333
59	1	1	0	0	0	0	0	0	0	0	0	0	0	0	0	0	0	0	0	0	0	2	0	118	77	90.67	90	32.7	138	3.9	8.3	1.5	196000	9830	22	0.7	3	18.8	Normal	0	0	6	1	0.25	134.5	538	380	620	483
75	1	1	0	0	0	0	0	0	0	0	1	0	0	0	0	0	0	0	0	0	0	1	0	90	60	70	120	38	137	5.1	9	1.6	368000	11730	70	1.6	1	21.9	Normal	0	0	15	0				310	480	447
48	0	0	0	0	0	0	0	0	0	1	0	0	0	0	0	0	0	1	0	0	0	1	0	136	76	96	89	35.5	136	3.6	8.4	2.3	94000	10670	39	0.7	3	10.4	27.92	9	4	8	0				420	640	525
39	0	0	0	0	0	0	0	0	0	0	0	0	0	0	0	1	0	1	0	0	0	1	2	121	62	81.67	118	36	137	4.3	8.3	2.3	117000	1800	248	5.2	1	10	Elevada	4	2	14	0				280	520	388
45	0	1	0	0	0	0	0	0	0	0	0	0	0	0	0	0	0	0	0	0	0	2	0	110	71	84	79	36	139	3.7	9.4	1.9	180000	10120	20	0.5	1		Normal	0	0	13	0				300	760	344
58	1	1	0	0	0	0	0	0	0	0	0	0	0	0	0	0	0	0	0	0	0	2	0	121	79	93	84	36.3	143	4.2		1.9	208000	11850	32	0.6	3	22.5	0.35	0	0	6	0				360	680	509
64	0	1	0	0	0	0	0	0	0	0	1	0	0	0	0	0	0	0	0	0	0	2	0	95	76	82.33	102	35	142	3.7	9.1	1.7	326000	12720	92	1.4	1	15.3	Normal	0	0	15	0				400	612	511
64	0	1	0	0	0	0	0	0	0	0	0	0	1	0	0	0	0	0	0	0	0	1	0	172	90	117.33	63	35.7	133	7.7		2.1	235000	6950	168	11	1	20.4	Normal	0	0	14	0				440	966	448
78	0	1	0	0	0	0	0	0	0	0	0	0	1	0	0	0	0	0	0	0	0	2	0	112	59	76.67	62	36	132	5.8	9.1	2.1	243000	7670	115	5.6	1	21.1	Normal	0	0	15	0				440	986	443
54	1	0	0	0	0	0	0	0	0	0	0	0	1	0	0	0	0	0	0	0	0	1	0	178	87	117.33	74	36.3	128	4.9	8.8	1.3	314000	12990	89	2.5	2	19.7	0.28	0	0	15	0				400	840	436
65	0	0	0	0	0	0	0	0	0	0	0	0	0	0	0	0	0	0	0	0	0	1	0	119	66	83.67	94	35.8	135	4.3	7.4	1.6	180000	9450	38	0.6	2	20.6	0.31	0	0	15	0				340	620	432
79	1	1	1	0	0	0	0	0	0	0	1	0	0	0	0	0	0	0	0	0	0	1	0	139	95	109.67	86	34.1	137	4.7	9.6	1.5	205000	7700	88	1.1	2		Normal	0	0	15	0				380	720	448
55	1	1	0	0	0	0	0	0	0	0	0	0	0	0	0	0	0	0	0	0	0	2	0	120	77	91.33	101	35	135	4.9	8.7	1.4	276000	12860	25	0.5	3	23.3	Normal	0	0	15	0						530
26	1	0	0	0	0	0	0	0	0	0	0	0	0	0	0	0	0	0	0	0	0	1	0	149	66	93.67	114	36	136	4.6		1.9	17000	36440	91	0.8	3	26.8	Elevada	4	2	11	0				320	540	435
57	0	1	0	0	0	0	0	0	0	0	0	0	0	0	0	0	0	0	0	0	0	2	0	176	113	134	75	35	132	4.1		1.7	275000	9150	35	0.7	3	29.5	Normal	0	0	15	0				360	820	398
62	0	0	0	0	0	0	0	0	0	0	1	0	0	0	0	0	0	0	0	0	0	2	0	125	54	77.67	66	35	137	4.6	8.9	1.7	209000	13200	49	0.9	2	20.4	Normal	0	0	15	0				400	900	422
73	0	1	0	0	0	0	0	0	0	0	0	0	0	0	0	0	0	0	0	0	0	2	0	141	85	103.67	62	35	136	4.8	8.2	2.2	146000	6000	32	0.9	3	25.8	Normal	0	0	15	0				420	920	438
77	0	0	0	0	0	0	0	0	0	0	1	0	0	0	0	0	0	0	0	0	0	1	0	170	73	105.33	69	35	135	4.4		1.7	273000	13040	37	1	3	28.9	Normal	0	0	15	0				400	1000	400
52	0	0	0	0	0	0	0	0	0	0	0	0	1	0	0	0	0	0	0	0	0	1	0	123	60	81	95	35	140	3.8	7.8	1.8	256000	7340	115	2.5	1	23.4	Normal	0	0	3	1	0.5	149.3	298.6	340	600	439
74	0	1	0	0	0	0	0	0	0	0	1	0	0	0	0	0	0	0	0	0	0	2	0	139	68	91.67	87	35	140	5.3		1.7	221000	14100	49	1.2	2	31.2	Normal	0	0	12	0				400	740	465
51	1	0	0	0	0	1	0	0	0	0	0	0	0	0	0	0	0	0	0	0	0	1	0	154	68	96.67	104	37.5	140	3.2		1.7	173000	20820	19	0.4	3	27.9	Normal	0	0	13	0				320	540	435
63	1	0	0	0	0	0	0	0	0	0	0	0	0	0	0	0	0	0	0	0	0	2	0	76	40	52	121	34.2	144	4.2	9.2	2	204000	3490	77	1	1	16.5	Normal	0	0	3	1	0.4	93.6	234	320	680	388
57	0	1	0	0	0	0	0	0	0	0	0	0	0	0	0	0	0	0	0	0	0	2	0	153	102	119	100	37	137	4.3			241000	14930	34	0.8	2	19.9	Normal	0	0	15	0				400	913	419
51	1	1	0	0	0	0	0	0	0	0	0	0	0	0	0	0	0	0	0	0	0	2	0	139	76	97	86	36.5	141	4.3		2.1	392000	7400	38	0.8	3		Normal	0	0	15	0				380	700	454
89	1	1	0	0	0	0	0	0	0	0	0	0	0	0	0	0	0	0	0	0	0	2	0	65	40	48.33	81	35.2	135	5.4		2	295000	11880	61	1.2	1	30.2	Normal	0	0	6	1	0.5	157.2	314.4	360	880	384
44	1	0	1	0	0	0	0	0	0	0	0	0	0	0	0	0	0	0	0	0	0	1	0	98	46	63.33	119	37.4	138	4.4		2.1	200000	15710	107	1.6	3	24.8	Normal	0	0	11	1	0.8	73.4	91.75			530
52	1	0	0	0	0	1	0	0	0	0	0	0	0	0	0	0	0	0	0	0	0	2	0	142	68	92.67	51	35.5	139	3.9	9.5	2	239000	12830	35	0.6	2		Normal	0	0	15	0				448	1152	417
46	1	0	0	0	0	1	0	0	0	0	0	0	0	0	0	0	0	0	0	0	0	2	0	254	158	190	73	35.4	136	3.9		1.9	316000	23290	18	0.6	3	26.6	0.35	0	0	4	1	0.6	96.3	160.5	360	700	430
68	0	0	0	0	0	0	0	0	0	0	1	0	0	0	0	0	0	0	0	0	0	1	0	178	87	117.33	116	37.9	133	4.6		2.4	838000	12610	42	0.8	3	30.1	Normal	0	0	15	0				280	508	393
59	0	0	0	0	0	0	1	0	0	0	0	0	1	0	0	0	0	0	0	0	0	1	0	136	71	92.67	132	36	143	4	9.4	2.4	192000	13330	83	1	3	22.3	Normal	0	0	3	1	0.5	127.9	255.8	320	466	469
86	0	1	0	0	0	0	0	0	0	0	0	0	0	0	0	0	0	0	0	0	0	2	0	161	111	127.67	73	34.5	137	5.5		1.8	101000	7150	39	0.8	3	30.7	Normal	0	0	15	0				400	840	436
84	1	1	0	0	0	0	0	0	0	0	1	0	0	0	0	0	0	0	0	0	0	2	0	117	71	86.33	80	35	134	5.1	9.8	2.1	159000	10440	28	0.9	2		Normal	0	0	15	0				400	728	469
56	0	1	0	0	0	1	0	0	0	0	1	0	0	0	0	0	0	0	0	0	0	2	0	159	96	117	89	35	134	4.2	9.5	3	341000	13680	82	1.3	3		Normal	0	0	15	0				360	560	481
75	0	1	1	0	0	0	0	0	0	0	0	0	0	0	0	0	0	0	0	0	0	1	0	83	58	66.33	84	37	147	4.6	7.1	2.8	181000	15140	145	1.5	2	21.3	Normal	0	0	3	1	0.6	38.6	64.33	380	680	461
69	0	0	1	1	0	0	1	0	0	0	0	0	0	0	0	0	0	0	0	0	0	1	0	149	84	105.67	100	36.8	134	5		1.9	488000	11610	15	0.8	2	29	Normal	0	0	15	0				440	600	568
33	1	0	0	0	0	0	0	0	0	0	0	0	0	0	0	0	0	0	0	0	0	1	0	100	72	81.33	99	36.7	134	4.2		1.7	206000	13080	40	0.7	2		Normal	0	0	15	0				340	632	428
72	0	0	1	0	0	0	1	0	0	0	1	0	0	0	0	0	0	0	0	0	0	1	0	137	75	95.67	100	35	135	4.3		2	165000	9950	74	1.6	3	28.6	Normal	0	0	15	0				380	680	461
77	1	0	0	0	0	0	0	0	0	1	0	0	0	0	0	0	0	1	0	0	0	1	0	74	54	60.67	80	35	149	3.4	10.1	2.4	122000	7180	134	1.1	3	21	9.02	9	3	10	0				360	680	437
41	0	1	0	0	0	0	0	0	0	0	0	0	0	0	0	0	0	0	0	0	0	2	0	106	72	83.33	72	36	135	4.3	9.9	2.3	293000	12300	19	0.7	3		Normal	0	0	15	0				400	848	434
58	0	1	1	0	0	0	0	0	0	0	0	0	0	0	0	0	0	0	0	0	0	2	0	240	140	173.33	78	35	136	5.2		2.3	225000	26390	64	1.2	3	22.3	Normal	0	0	3	1	0.6	237.1	395.17	400	720	471
81	1	0	1	0	0	0	0	0	0	0	1	0	0	0	1	0	0	0	0	0	0	2	0	157	85	109	93	36	135	4.5	8.7	2.2	250000	12300	49	1.1	3	18.8	0.32	0	0	15	0				440	760	505
63	1	1	0	0	0	0	0	0	0	0	0	0	0	0	0	0	0	0	0	0	0	2	0	149	92	111	71	35.9	134	3.9	9.5	2	124000	7050	36	0.7	3		Normal	0	0	15	0				440	980	444
53	0	0	0	0	0	1	0	0	0	0	0	0	0	0	0	0	0	0	0	0	0	1	0	92	60	70.67	116	35.2	136	3.1	8.8	1.8	174000	3560	71	1	2	25.5	Normal	0	0	3	1	0.5	90.8	181.6	320	540	435
59	0	1	0	0	0	0	0	0	0	0	0	0	0	0	0	0	0	0	0	0	0	2	0	194	92	126	63	35	134	4.1	10.2	2.1	222000	10470	27	1.1	3		Normal	0	0	15	0				400	900	422
26	0	0	1	0	0	0	0	0	0	0	0	0	1	0	0	0	0	0	0	0	0	1	0	90	52	64.67	119	35	132	4.7	9.4	2.2	136000	9700	209	1.5	3	22.2	Normal	0	0	15	0				280	420	432
74	0	1	0	0	0	0	0	0	0	0	1	0	0	0	0	0	0	0	0	0	0	2	0	133	64	87	80	36.2	130	4	9.1		168000	8870	34	0.9	3		Normal	0	0	15	0				380	733	444
68	0	1	0	0	0	0	0	0	0	0	1	0	0	0	0	0	0	0	0	0	0	2	0	141	97	111.67	105	36.4	137	3.7	8.8	2	247000	8410	50	0.9	1		Normal	0	0	15	0				300	546	406
62	1	0	0	1	0	0	0	0	0	0	0	0	0	0	0	0	0	0	0	0	0	1	0	143	82	102.33	133	35.5	157	4	6.8	1.7	753000	28340	73	3	1	4.4	Normal	0	0	3	1	0.6	193.9	323.17	300	432	456
60	0	0	0	1	0	0	0	0	0	1	0	0	1	0	0	0	0	1	0	0	0	1	0	132	62	85.33	77	36.2	148	3.7	9.4	2	520000	6280	155	2.3	3	11.9	11.24	9	3	10	0				460	860	496
78	0	0	0	0	0	0	0	0	0	0	1	0	1	0	0	0	0	0	0	0	0	1	0	100	59	72.67	103	36.4	140	5		1.8	424000	16260	159	3.1	3	18.3	Normal	0	0	3	1	0.5	164.8	329.6	320	580	420
41	1	0	0	0	0	1	0	0	0	0	0	0	0	0	0	0	0	0	0	0	0	1	2	106	58	74	94	36	139	4.6	8.9	1.7	257000	4800	53	0.4	3	26.3	Normal	0	0	11	1	0.8	75	93.75	320	700	382
79	0	0	1	0	0	0	0	0	0	0	1	0	0	0	0	0	0	0	0	0	0	1	0	122	55	77.33	96	36.8	145	3.3	8.5	2.1	252000	5660	114	1.9	3	32	Normal	0	0	13	0						465
62	0	1	0	0	0	0	0	0	0	0	1	0	0	0	0	0	0	0	0	0	0	2	0	153	88	109.67	54	35.6	131	4.1		1.8	208000	8580	68	1.2	3		Normal	0	0	15	0				440	1100	420
66	0	1	0	0	0	0	0	0	0	0	0	0	0	0	0	0	0	0	0	0	0	2	0	127	73	91	106	36	130	6.2	10	2.1	161000	19560	32	1.1	2	28	Normal	0	0	15	0				300	586	392
22	1	0	0	0	0	0	0	0	0	0	1	0	1	0	0	0	0	0	0	0	0	1	0	114	77	89.33	60	35	130	8.1	7.2	2.6	501000	26100	229	9.3	3	11.2	0.57	0	0	15	0				440	866	473
43	1	1	1	0	0	0	0	0	0	0	0	0	0	0	0	0	0	0	0	0	0	2	0	139	72	94.33	112	37.2	139	3.9	9.7	2	232000	9190	42	0.7	1	29.7	Normal	0	0	15	0				280	520	388
51	1	1	1	0	0	0	0	0	0	0	0	0	0	0	0	0	0	0	0	0	0	2	0	102	69	80	80	37	140	4	8.3	1.4	357000	21690	64	1	1	21.9	1.16	0	1	3	1	0.5	130.8	261.6	320	480	462
73	1	1	0	0	0	0	0	0	0	0	0	0	0	0	0	0	0	0	0	0	0	2	0	135	86	102.33	92	35	137	4.7		2.1	424000	8250	24	0.7	3	28	Normal	0	0	15	0				360	652	446
71	1	1	0	0	0	0	0	0	0	0	1	0	0	0	0	0	0	0	0	0	0	1	0	113	70	84.33	49	35	129	5.1		3.3	212000	18370	96	1.7	2	20.8	Normal	0	0	15	0				560	1228	505
52	1	0	0	0	0	0	0	0	0	0	0	0	1	0	1	0	0	0	0	0	0	1	0	129	77	94.33	132	35	133	6.4	9.1	2.2	678000	28580	164	2.6	1	12.1	Elevada	4	2	14	0				260	452	387
48	0	0	0	0	0	0	0	0	0	1	0	0	1	0	0	0	0	1	0	0	0	1	0	111	63	79	90	36	110	4.8	8.1	2.1	103000	18480	209	3.9	1	12.1	35.23	9	4	15	0				392	668	480
71	1	0	0	0	0	0	0	0	0	0	0	0	0	0	1	0	0	0	0	0	0	1	0	100	70	80	127	36.8	144	5.1	7.8	1.7	129000	26800	85	0.8	2	23.7	Normal	0	0	14	0				280	460	413
51	0	0	0	0	0	0	0	0	0	1	0	0	1	0	0	0	0	0	0	0	0	1	0	84	56	65.33	97	36.1	140	4.4		2.2	22000	8210	289	5.2	2	22.5	8.85	9	3	10	0				320	612	409
81	1	1	0	0	0	0	0	0	0	0	1	0	0	0	0	0	0	0	0	0	0	2	0	110	70	83.33	75	35	132	4.4	10.4	2.4	177000	14620	87	1	3	25.2	Normal	0	0	15	0				320	446	479
64	0	0	0	0	0	0	0	0	0	0	1	0	1	1	0	0	0	0	0	0	0	1	0	109	41	63.67	70	36	135	4.2	9.2	1.8	131000	16740	171	5.8	1	26	Normal	0	0	15	0				480	840	524
41	0	1	0	0	0	0	0	0	0	0	0	0	0	0	0	0	0	0	0	0	0	2	0	160	93	115.33	106	36.1	132	3.6		2	285000	15430	25	0.7	2	27.2	Normal	0	0	15	0				320	560	428
35	1	1	0	0	0	0	0	0	0	0	0	0	0	0	0	0	0	0	0	0	0	1	0	149	73	98.33	68	36	137	4.7	10	1.9	359000	16370	54	1	3		Normal	0	0	15	0				400	1040	392
85	1	1	0	0	0	0	0	0	0	0	0	0	0	0	0	0	0	0	0	0	0	2	0	112	63	79.33	80	35	126	5.3	8.6	2.2	304000	12430	106	3.1	2	12.1	Normal	0	0	3	1	0.5	107.3	214.6	440	960	449
56	0	0	0	0	0	0	0	0	0	0	0	0	0	0	1	0	0	0	1	0	0	1	0	91	74	79.67	97	35.8	135	3.5	7.4	0.8	171000	2550	31	0.7	1	20.3	0.6	0	0	15	0				360	720	424
79	1	0	1	1	0	0	0	0	0	0	1	0	1	0	0	0	0	0	0	0	0	2	0	134	66	88.67	106	35.8	136	4.1	11.2	2.1	275000	23100	112	2.3	3	23.4	Normal	0	0	14	0				380	653	470
45	1	1	0	0	0	0	0	0	0	0	0	0	0	0	0	0	0	0	0	0	0	2	0	147	83	104.33	68	36	139	3.6			254000	8100	34	0.5	3	21.5	Normal	0	0	15	0				440	853	476
92	1	0	0	0	0	0	0	0	0	0	0	1	0	0	0	0	0	0	0	0	0	1	0	155	81	105.67	118	36.8	137	3.7	9.9	1.8	299000	7890	39	1.2	3	31.1	Normal	0	0	12	0				360	440	543
80	1	1	0	0	0	0	0	0	0	0	0	0	0	0	0	0	0	0	0	0	0	1	0	166	72	103.33	72	36.1	139	4		1.7	266000	10000	42	0.7	2	19.3	Normal	0	0	10	0				460	940	474
52	0	0	0	0	0	0	0	0	0	0	0	1	0	0	1	0	0	0	0	0	0	1	0	61	38	45.67	85	35	133	4.2	9	1.8	341000	13930	42	0.6	3	23.5	Normal	0	0	3	1	0.6	195.3	325.5	340	746	394
69	0	1	0	0	0	0	0	0	0	0	0	0	0	0	0	0	0	0	0	0	0	2	0	121	57	78.33	60	36.2	134	4.1	9.8	2	201000	3610	51	1.2	2	25.2	normal	0	0	15	0				440	967	447
49	1	0	0	0	0	0	0	0	0	0	0	0	0	0	0	0	0	0	0	0	0	1	0	120	70	86.67	82	35.4	125	7.1	8.9	2.9	355000	18310	215	3.9	1	18.4	normal	0	0	15	0		74.8		380	780	430
73	0	0	0	0	0	0	0	0	0	0	1	0	0	0	0	0	0	0	0	0	0	1	0	158	94	115.33	95	34.4	138	4		2.6	315000	14460	56	1	3		normal	0	0	15	0				360	700	430
66	0	0	0	1	0	0	0	0	0	0	1	0	0	0	0	0	0	0	0	0	0	1	0	168	93	118	106	35.8	126	5.7	11.3	2.2	311000	15680	67	1.6	3	17.9	normal	0	0	15	0				300	560	401
36	1	0	0	0	0	0	0	0	0	0	0	0	0	0	0	0	0	0	0	0	0	1	0	84	54	64	101	36	145	4.1		1.6	27000	20050	97	1.2	2	20.5	alto	4	2	15	0		79.6		320	600	413
48	0	0	0	0	0	1	0	0	0	0	0	0	0	0	0	0	0	0	0	0	0	1	0	116	76	89.33	100	36	134	5.9		1.3	28000	13950	133	2.4	3	10.9	normal	0	0	14	0		147.4		360	620	457
60	0	1	0	0	0	0	0	0	0	0	0	0	0	0	0	0	0	0	0	0	0	2	0	119	56	77	71	35	138	5.3		1.9	186000	14610	33	0.7	1	27.2	normal	0	0	15	0		144.6		400	840	436
50	1	0	1	0	0	0	0	0	0	0	0	0	1	0	0	0	0	1	0	0	0	1	0	128	65	86	100	36	134	4.4		2.3	440000	8870	40	1	1	26.4	4.42	4	2	12	1	0.5	128.2	256.4	280	560	374
45	1	0	0	0	0	1	0	0	0	0	0	0	0	0	0	0	0	0	0	0	0	2	0	132	78	96	70	35	132	4.7			408000	6680	27	0.7	3	28.9	normal	0	0	15	0		36.2		400	860	431
33	0	1	0	0	0	0	0	0	0	0	0	0	0	0	0	0	0	0	0	0	0	2	0	110	56	74	84	35.2	136	5	9.5	1.8	257000	18420	24	0.6	3		normal	0	0	15	0				360	690	433
68	0	1	1	0	0	0	0	0	0	0	0	0	0	0	0	0	0	0	0	0	0	1	0	122	69	86.67	71	35.7	135	4.2	9.5	2	267000	12230	52	1.4	2		normal	0	0	15	0				480	940	495
65	0	1	0	0	0	0	0	0	0	0	1	0	0	0	0	0	0	0	0	0	0	1	0	175	90	118.33	65	35	131	4.3	9.9	2.2	361000	13910	67	1	1		normal	0	0	15	0				460	920	480
55	0	1	0	0	0	0	0	0	0	0	1	0	0	0	0	0	0	0	0	0	0	2	0	142	92	108.67	81	34.2	130	5.5		1.7	162000	10650	40	0.8	2	19.7	normal	0	0	15	0		104.5		380	680	461
77	1	0	0	0	0	0	1	0	0	0	1	0	0	0	1	0	0	0	1	0	0	1	0	116	65	82	120	35.7	150	4.5	7.3	2	268000	13950	67	0.6	3	32.4	subictérica	0	1	14	0	0.5	152.7	305.4	320	480	462
63	1	0	0	0	0	0	0	0	0	1	0	0	0	0	0	0	0	1	0	0	0	1	0	81	53	62.33	76	34.8	128	5.8	9.1	2.3	272000	11920	157	2.2	2	17.5	alto	4	3	8	0		132.4		400	780	430
78	1	0	0	0	1	0	0	0	0	0	0	0	0	0	0	0	0	0	0	0	0	1	0	95	45	61.67	85	35	139	7.1			277000	7970	46	0.8	1	17	normal	0	0	7	1	0.6	142	236.67	400	960	408
88	1	0	1	0	0	1	0	0	0	0	0	0	1	0	0	0	0	0	0	0	0	1	0	169	76	107	91	36.2	148	5	7.2	1	178000	22250	106	0.9	3	30	normal	0	0	3	1	0.5	80.3	160.6	400	900	422
26	0	0	0	0	0	0	0	0	0	0	0	0	0	0	0	0	0	0	0	0	0	1	0	87	56	66.33	123	36	137	3.7	8.3	2.2	175000	20370	36	0.4		29.3	normal	0	0	3	1	1	75.1	75.1	320	560	428
84	0	0	0	0	0	0	0	0	0	1	1	0	1	0	0	0	0	0	0	0	0	1	0	131	74	93	89	36.5	147	4.8	6.4	2.6	111000	25340	221	3.4	1	12.1	15.54	9	4	4	1	0.5	125	250	360	646.6	448
56	1	0	0	0	1	0	0	0	0	0	0	0	0	0	1	0	0	0	0	0	0	1	0	141	79	99.67	112	35.8	138	3.4	9.2	2	160000	7020	16	0.3	3	46.2	Normal	0	0	15	0		108.3		260	540	354
46	0	1	0	0	0	0	0	0	0	0	0	0	0	0	0	0	0	0	0	0	0	2	0	105	55	71.67	50	35	139	5.9		2	256000	13930	34	1	1		Normal	0	0	15	0				340	800	380
62	0	1	0	0	0	0	0	0	0	0	0	0	0	0	0	0	0	0	0	0	0	2	0	95	64	74.33	82	35.3	140	4.2	6.9	1.9	191000	14060	31	0.8	3	19.1	Normal	0	0	15	0		173.2		340	706	405
68	0	0	0	0	0	1	0	0	0	0	1	1	0	0	0	0	0	0	0	0	0	1	0	168	93	118	80	35.2	136	3.6	9.2	1.9	148000	10990	33	0.6	3	28.5	0.87	0	0	10	0				380	824	418
65	0	1	0	0	0	0	0	0	0	0	0	0	0	0	0	0	0	0	0	0	0	2	0	93	60	71	75	36	136	4.2		1.9	269000	12340	51	0.8	3		Normal	0	0	15	0				320	760	367
63	0	1	0	0	0	0	0	0	0	0	0	0	0	0	0	0	0	0	0	0	0	1	0	152	93	112.67	68	35	142	4			180000	8080	30	1.1	2		Normal	0	0	15	0				360	813	399
64	0	1	0	0	0	0	0	0	0	0	0	0	0	0	0	0	0	0	0	0	0	2	0	90	55	66.67	69	35.5	129	5.1		2.2	195000	11550	54	1.1	1		Normal	0	0	15	0				360	760	413
	1	0	0	0	0	0	0	0	0	0	1	0	0	0	0	0	0	0	0	0	0	1	0	133	91	105	108	35.5	137	3.9	9.2	1.8	161000	9690	18	0.5	1	22.6	normal	0	0	15	0				300	520	416
75	1	1	0	0	0	0	0	0	0	0	1	0	0	0	0	0	0	0	0	0	0	1	0	156	85	108.67	67	36.4	135	4.6	9.1	1.9	145000	12400	78	1.5	3	36.7	normal	0	0	15	0				500	880	533
77	1	0	0	0	0	0	0	0	0	0	0	0	0	0	0	0	0	0	0	0	0	1	0	92	53	66	58	35	144	3.5		1.3	383000	12680	51	0.9	1	18.2	normal	0	0	15	1	1	324.8	324.8	500	1060	486
58	0	1	0	0	0	0	0	0	0	0	1	0	0	0	0	0	0	0	0	0	0	2	0	93	60	71	86	36.5	135	4		1.8	214000	12680	39	0.9	2	22.7	normal	0	0	15	0				420	680	509
48	0	0	0	0	0	0	0	0	0	0	1	0	1	0	0	0	0	0	0	0	0	1	0	127	70	89	96	38.8	149	3.5		2.6	213000	24850	223	1.8	3	22.3	Elevada	4	2	6	1	0.35	96.9	276.86			460
27	1	0	0	0	0	0	0	0	0	0	0	0	1	0	0	0	0	0	0	0	0	1	0	146	93	110.67	112	35	140	4.4	8.1	1.8	122000	8070	109	2.8	2	12.9	normal	0	0	3	1	0.65	152.4	234.46	348	608	446
63	1	0	0	1	0	0	0	0	0	0	1	0	1	0	0	0	0	0	0	0	0	1	0	145	65	91.67	80	37.2	143	5.4	8.2	1.9	329000	30400	165	2.9	2	19.1	normal	0	0	3	1	0.4	52.8	132	360	720	424
75	0	1	1	0	0	0	0	0	0	1	0	0	1	0	0	0	0	0	0	0	0	1	0	92	52	65.33	38	35	128	5.7	9.1	2.4	140000	10860	235	6.7	1	13.4	normal	0	0	15	0				360	800	402
67	1	1	1	0	0	0	0	0	0	0	0	0	0	0	0	0	0	0	0	0	0	2	0	125	55	78.33	78	35	142	4.6	8.8	1.6	343000	20980	44	0.8	3	15.9	normal	0	0	4	1	0.3	152.2	507.33	380	760	436
44	1	0	1	0	0	0	0	0	0	0	0	0	0	0	0	0	0	0	0	0	0	1	0	112	67	82	120	37	142	5.6	8.9	2.1	120000	28650	110	4.6	1	23.1	normal	0	0	15	0				280	480	404
75	1	0	0	0	0	0	0	0	0	0	1	0	0	0	0	0	0	0	0	0	0	1	0	101	57	71.67	55	35	139	7.8	8.3	2.1	143000	15490	99	2.3	2	17.1	normal	0	0	9	1				440	806	473
76	0	0	0	0	0	0	0	0	0	1	0	0	0	0	0	0	0	1	0	0	0	1	0	104	43	63.33	59	35.6	127	5.2		2.5	163000	12460	122	2.7	3	26		0	1	12	0				420	1040	412
51	1	0	0	1	0	0	0	0	0	0	0	0	0	0	0	1	0	0	0	0	0	1	2	154	65	94.67	125	38.2	143	3.7	9.1	2.1	85000	202900	34	0.5	1	25.7	normal	0	0	15	0				300	500	424
40	0	0	0	0	0	0	0	0	0	0	0	0	0	0	0	0	0	0	0	0	0	1	0	102	78	86	102	35	139	4.6	8.6	1.6	401000	16790	6	0.5	3	20.1	normal	0	0	9	1		127.6		360	620	457
58	1	0	0	0	0	0	0	0	0	0	1	0	0	0	0	0	0	0	0	0	0	1	0	72	29	43.33	129	35	140	3.6	7.8	2	13000	510	47	0.5	3	20.5	1.84	0	1	3	1	0.5	186.4	372.8	320	460	472
79	0	0	0	0	0	0	0	0	0	0	0	0	1	0	0	0	0	0	0	0	0	1	0	157	100	119	92	35	148	4.8		2	119000	9510	119	3	1	20.8	normal	0	0	15	0				320	640	400
50	1	0	0	0	0	0	0	0	0	0	0	0	0	0	0	0	0	0	0	0	0	1	0	87	54	65	146	34	137	3.5	8.1	1.7	495000	18320	24	0.5	3	16.3	Normal	0	0	15	0				280	420	432
75	1	1	0	0	0	0	0	0	0	0	1	0	0	0	0	0	0	0	0	0	0	2	0	125	68	87	57	35	143	5.5	9.7	1.7	215000	9800	52	1	2	28	Normal	0	0	14	0				480	1024	474
26	1	0	0	1	0	0	0	0	0	0	0	0	0	0	0	0	0	0	0	0	0	1	0	130	90	103.33	112	35	139	3.8	8.2	1.6	158000	5990	26	0.6	3	24.4	0.37	0	0	15	0				240	520	333
18	0	0	0	0	0	0	0	0	0	0	0	0	0	0	0	0	0	0	0	0	0	1	0	99	53	68.33	131	37.3	132	4.3	8.5	1.8	105000	7890	64	0.7	3	16.4	Normal	0	0	15	0				280	440	422
55	0	1	0	0	0	0	0	0	0	0	1	0	0	0	0	0	0	0	0	0	0	1	0	113	58	76.33	54	36	147	3.7		2.2	180000	14810	66	0.8	3	33.8	Normal	0	0	15	1	0.5	51	102	600	920	626
70	0	1	0	0	0	0	0	0	0	0	0	0	0	0	0	0	0	0	0	0	0	1	0	155	90	111.67	90	36.4	144	3.6		1.9	161000	9090	39	1	3	30	Normal	0	0	15	0				420	780	476
35	0	0	0	0	0	0	0	0	0	0	1	0	0	0	0	0	0	0	0	0	0	1	0	120	80	93.33	110	36.4	144	3.6		2.5	177000	12460	36	0.9	3		normal	0	0	15	0				360	520	499
65	0	0	0	0	0	0	0	0	0	0	0	0	0	0	0	0	0	0	0	0	0	1	0	93	59	70.33	83	36.6	123	5.5		2.4	171000	5970	21	0.5	2	25.6	normal	0	0	15	0				440	720	519
50	1	0	0	0	0	0	0	0	0	0	0	0	0	0	1	0	0	0	1	0	0	1	0	155	89	111	122	35	150	3.4	8.6	2.6	211000	9510	57	0.9	3	23.7	0.48	0	0	15	0				320	580	420
40	0	0	0	0	0	0	0	0	0	1	0	0	1	0	0	0	0	1	0	0	0	1	0	105	66	79	104	35.7	119	5.1	10	2.3	45000	8770	145	4	1		14.41	9	4	15	0				340	560	454
49	0	1	0	0	0	0	0	0	0	0	1	0	0	0	0	0	0	0	0	0	0	2	0	133	74	93.67	82	35.8	137	3.8		2.2	231000	6610	35	1.1	2		normal	0	0	15	0				360	760	413
61	1	1	0	0	0	0	0	0	0	0	0	0	0	0	0	0	0	0	0	0	0	2	0	102	38	59.33	79	36.7	145	5.6			332000	6660	25	0.7	3		normal	0	0	15	0				400	780	453
59	1	1	0	0	0	0	0	0	0	0	0	0	0	0	0	0	0	0	0	0	0	2	0	132	85	100.67	52	36	143	4.7		2	221000	6690	45	0.9	1	28.2	normal	0	0	15	0				400	732	468
76	0	0	0	0	0	0	0	0	0	0	1	0	1	0	0	0	0	0	0	0	0	1	0	109	57	74.33	84	35	140	5.7	8.6	2.4	201000	16430	214	6.7	1	22.5	0.49	0	0	3	1	0.7	208.7	298.14	400	700	478
78	0	1	0	0	0	0	0	0	0	0	1	0	0	0	0	0	0	0	0	0	0	2	0	191	80	117	73	34	131	3.6	8.6	1.8	102000	10230	48	1.9	3		normal	0	0	15	0				400	1040	392
74	0	0	0	0	0	0	0	0	0	0	0	0	1	0	0	0	0	0	0	0	0	1	0			60	90	35.7	133	3.6		1.8	147000	3270	61	3.7	1	31.4	normal	0	0	3	1	0.4	180	450	360	692	433
79	1	0	0	0	0	0	0	0	0	0	0	0	0	0	0	0	1	0	0	0	0	1	0	164	69	100.67	131	37.1	137	5.2	8.7	2.1	247000	6660	46	3.3	3	20.2	normal	0	0	13	0				280	480	404
53	0	1	0	0	0	0	0	0	0	0	0	0	0	0	0	0	0	0	0	0	0	2	0	132	68	89.33	61	36.3	147	4.6	10.6	1.9	173000	7380	38	0.9	1		normal	0	0	15	0				400	1006	399
61	0	0	0	0	0	0	0	0	0	0	1	0	0	0	0	0	0	0	0	0	0	1	0	120	69	86	83	36.2	130	3.9	11.7	1.4	198000	12340	49	1.2	3	26.4	normal	0	0	11	1	0.4	38.8	97	380	720	448
59	0	1	0	0	0	0	0	0	0	0	0	0	0	0	0	0	0	0	0	0	0	2	0	101	62	75	72	35.1	137	4.4	10.5	2.2	353000	9320	22	0.7	3		normal	0	0	15	0				360	840	393
52	1	0	0	0	0	0	0	0	0	0	0	0	0	0	0	0	1	0	0	0	0	1	2	153	95	114.33	118	35.6	127	4.2	8.7	2	18000	22910	28	0.5	3	24.9	0.73	0	0	14	0				340	546	460
27	0	0	0	0	0	0	0	0	0	0	0	0	0	0	0	0	0	0	0	0	0	2	0	139	65	89.67	61	35	140	4.6	10	1.8	199000	5720	15	0.9	3	27.4	0.69	0	0	15	0				400	1080	385
70	1	1	1	0	0	0	1	0	0	0	0	0	0	0	0	0	0	0	0	0	0	2	0	75	51	59	106	35	133	6			315000	20690	64	2.1	1	14.1	normal	0	0	15	0				540	592	702
78	0	1	0	0	0	0	0	0	0	0	1	0	0	0	0	0	0	0	0	0	0	2	0	175	103	127	70	36	136	4.3	9.1	2.1	173000	7400	57	1.4	2		normal	0	0	15	0				360	880	384
40	0	0	0	0	0	0	0	0	0	0	0	0	0	0	1	0	0	0	0	0	0	1	1	145	86	105.67	125	34.5	140	3.1	8.8	2	362000	13060	39	0.7	3	32.9	normal	0	0	15	0				320	488	458
36	0	0	0	0	0	0	0	0	0	0	0	0	0	0	0	0	0	1	0	0	0	1	0						135	6.4	7.7	1.8	168000	25440	77	3.1	2	13.4	21.62	9	4	15	0				400	720	471
67	1	0	0	0	0	0	0	0	0	0	1	0	1	0	0	0	0	0	0	0	0	1	0	127	57	80.33	121	38	135	3.6	8.3	2	337000	18340	199	4.5	1	20.7	normal	0	0	3	1	0.5	161.8	323.6	360	510	504
60	1	0	0	0	0	1	0	0	0	0	0	0	0	0	1	0	0	0	0	0	0	1	1	152	93	112.67	110	35	132	4.5	9.8	1.9	478000	12620	41	0.5	3	25.9	0.42	0	0	15	0				320	520	444
45	1	1	0	0	0	0	0	0	0	0	0	0	0	0	0	0	0	0	0	0	0	2	0	97	62	73.67	82	34.5	131	5.3			244000	21870	93	1.6	2	20.1	normal	0	0	7	1	0.41	165.9	404.63	440	720	519
46	0	0	0	0	0	0	0	0	0	0	0	0	0	0	0	0	1	0	0	0	0	1	2	85	57	66.33	143	39	134	4.1	9.3	1.7	219000	15580	23	1.1	2	26.1	normal	0	0	3	1	1	78.8	78.8	280	400	432
57	0	0	0	0	0	0	0	0	0	0	0	0	0	0	0	0	0	0	0	0	0	1	0	149	67	94.33	86	35.6	140	2.9	11	2.2	509000	19740	45	1	3	41.5	ictérico	4	2	15	0				400	733	467
73	0	1	0	0	0	0	0	0	0	0	1	0	1	0	0	0	0	0	0	0	0	1	0	186	92	123.33	78	36.2	140	5.9	10	2.1	331000	3570	168	6.6	2	19.4	0.41	0	0	15	0				380	760	436
19	0	0	0	0	0	0	0	0	0	0	0	0	0	0	0	0	0	1	0	0	0	1	0	104	59	74	100	35.3	136	4.5	8.5	1.8	143000	9890	37	0.8		28.1	2.86	0	2	14	0				320	600	413
18	1	0	0	0	0	0	0	1	0	0	0	0	0	0	0	0	0	0	0	0	0	1	0	109	45	66.33	122	39	133	4.4	7.9	1.4	356000	8920	46	1.2	3	13.9	0.24	0	0	15	0				300	500	424
67	0	0	1	1	0	0	1	0	0	0	1	0	0	0	0	0	0	0	0	0	0	1	0	63	39	47	82	36.9	147	3.2	8.8	2.2	138000	14480	204	1.2	2	31.5	Normal	0	0	4	1	0.7	79.1	113	320	680	388
68	0	0	0	0	0	0	1	0	0	0	0	0	0	0	1	0	0	0	0	0	0	1	0	115	58	77	68	36	140	3.8	11.1	2.1	367000	25230	86	1.5	2	24.7	0.72	0	0	3	1	0.35	58.2	166.29	440	880	469
52	1	0	0	0	0	0	0	0	0	0	1	0	0	0	0	0	0	0	0	0	0	1	0	86	60	68.67	79	35	135	4.1	7.9	1.4	295000	13730	48	1.4	3	29.1	Normal	0	0	3	1	0.8	126.8	158.5	420	740	488
46	0	0	1	0	0	0	0	0	0	0	1	0	1	0	0	0	0	0	0	0	1	1	3	123	74	90.33	108	38.5	121	6.7	8.6	2.3	93000	6250	170	3.3	1	12.3	Normal	0	0	15	0				300	613	383
75	1	0	0	0	0	0	0	0	0	0	0	0	0	0	0	0	0	1	0	0	0	1	0	88	50	62.67	70	35	153	4.2	8.7	2.6	144000	7330	163	2.4	2	12.3	4.16	4	2	5	0				300	900	316
80	0	0	1	0	0	0	0	0	0	0	0	0	0	0	0	0	0	0	0	0	0	1	0	129	72	91	93	35.7	146	4.4	9.5	2.4	186000	17230	114	1.1	3	39.9				15	0				280	720	330
46	1	1	0	0	0	0	0	0	0	0	0	0	0	0	0	0	0	0	0	0	0	2	0	141	93	109	94	35.7	135	4.2	10.3	2.6	299000	26800	31	0.8	3	20.5	normal	0	0	15	0				460	660	566
87	1	0	0	0	0	0	0	0	0	0	0	0	0	0	0	0	0	0	0	0	0	2	0	95	53	67	102	35	137	3.7		2.3	362000	15890	88	1.4	2	20.6				15	0				360	640	450
72	1	0	0	0	0	0	0	0	0	0	1	0	0	0	0	0	0	0	0	0	0	1	0	93	38	56.33	93	37.3	126	4.9	7.8	1.6	377000	19590	6	0.6	3	21	0.98	0	0	14	0				360	670	440
65	0	0	0	0	0	0	0	0	0	0	0	0	0	0	1	0	0	0	0	0	0	1	0	176	100	125.33	94	35.8	131	4.2	9.9	2.4	345000	18420	43	0.7	3	30	normal	0	0	15	0				300	600	387
44	0	0	0	0	0	0	0	0	0	0	0	0	1	0	0	0	1	0	0	0	0	1	0	107	63	77.67	95	34.5	151	5.5	7.2	2.3	113000	9230	221	3.9	2	19.2	normal	0	0	3	1	1	120.8	120.8	320	620	406
54	1	1	0	0	0	0	0	0	0	0	1	0	1	0	0	0	0	0	0	0	0	1	0	133	76	95	103	37.1	133	4.7	12.3	1.6	199000	6110	85	3.7	1	24.7	normal	0	0	15	0				340	580	446
57	1	0	0	0	0	0	0	0	0	0	0	0	1	0	0	0	0	0	0	0	0	1	0	148	78	101.33	79	36.2	130	5.9	9.8	2.2	482000	21630	133	3.7	3	10.5	normal	0	0	8	0				360	760	413
63	0	0	0	0	0	1	0	0	0	0	0	1	0	0	0	0	0	0	0	0	0	1	0	158	91	113.33	66	36.5	136	4.1	11.1	1.9	263000	10740	28	1	3	25	normal	0	0	15	0				400	880	426
62	0	1	0	0	0	0	0	0	0	0	0	0	0	0	0	0	0	0	0	0	0	2	0	116	69	84.67	76	35	134	4.6	10.1	2	217000	31580	50	1	3	27	normal	0	0	15	0				400	900	422
64	0	0	1	0	0	0	0	0	0	0	1	0	1	0	0	0	0	0	0	0	0	1	0	110	67	81.33	122	37.3	139	4.6		1.7	370000	12210	107	4	1	28.5	normal	0	0	14	0				300	500	424
22	1	0	0	0	0	0	0	0	0	0	0	0	1	0	0	0	0	0	0	0	0	1	0	103	54	70.33	58	35.9	135	7.6	9.6	2.5	274000	14750	184	14.6	1	17.2	normal	0	0	4	1	0.35	85.3	243.71	320	840	349
27	1	0	0	0	0	0	0	0	0	0	0	0	1	0	0	0	0	0	0	0	0	1	0	134	69	90.67	112	37.4	142	3.5	8	3.2	99000	10720	180	5.5	2	19.3	0.66	0	0	3	1	0.8	72.2	90.25	360	540	490
43	0	0	0	0	0	0	0	0	0	0	0	0	0	0	0	0	0	0	0	0	0	1	0	132	83	99.33	91	36	132	4	8.2	1.3	74000	3750	89	2.8	3	26	0.3	0	0	15	0				300	640	375
55	1	1	0	0	0	0	0	0	0	0	0	0	0	0	0	0	0	0	0	0	0	2	0	129	70	89.67	91	35	131	4.5	9.2	1.9	393000	18030	43	1	2		normal	0	0	15	0				360	640	450
19	1	0	0	0	0	0	0	0	0	0	1	0	1	0	0	0	0	0	0	0	0	1	0	80	50	60	104	35	161	2.8		1.7	66000	3310	130	2.4	2	22	0.24	0	0	3	1	0.5	59.5	119	320	560	428
29	1	0	0	0	0	0	0	1	0	0	0	0	0	0	0	0	0	0	0	0	0	1	0	96	45	62	123	35	134	4.7	7.8	1.7	364000	8570	33	0.4	3	30.9	normal	0	0	15	0				320	500	453
66	1	0	0	0	0	1	0	0	0	0	0	0	0	0	0	0	0	0	0	0	0	2	0	141	83	102.33	68	35.4	134	3.5	8.1	1.9	128000	25220	58	1.6	3	25.2	Normal	0	0	14	0				400	900	422
75	1	1	0	0	0	0	0	0	0	0	0	0	0	0	0	0	0	0	0	0	0	2	0	105	77	86.33	97	34.3	141	6.1	8.8	2.2	21000	21580	51	1.5	3	11	Normal	0	0	15	0				480	986	483
70	1	0	0	0	0	0	0	0	0	0	0	0	1	0	0	0	0	0	0	0	0	1	0	78	48	58	67	36	135	1.9	8.6	2.4	391000	29260	94	4.4	1	13	Normal	0	0	9	1		125		440	800	492
30	0	0	0	0	0	0	0	0	0	0	0	0	0	0	1	0	0	0	0	0	0	1	0	178	82	114	82	36	133	4.4	10.1	1.8	292000	9320	31	1	3		Normal	0	0	15	0				360	873	385
27	1	0	0	0	0	0	0	0	0	0	0	0	0	0	0	0	0	1	0	0	0	1	0	135	94	107.67	127	36	138	2.7		1.2	132000	2740	27	0.5	3	12	1.31	0	1	15	0				280	480	404
57	1	0	1	0	0	0	0	0	0	0	0	0	1	0	1	0	0	0	0	0	0	1	0	121	76	91	109	35.5	138	4.4	8.5	2.1	585000	18190	136	1.3	3	13.5	0.59	0	0	15	0				320	560	428
61	0	1	0	0	0	0	0	0	0	0	1	0	0	0	0	0	0	0	0	0	0	1	0	156	73	100.67	62	34.8	135	5.6	9	2.2	509000	8970	63	1.4	3	25.6	Normal	0	0	15	0				460	860	496
59	1	0	0	0	0	0	0	0	0	0	1	0	0	0	1	0	0	0	1	0	0	1	1	111	70	83.67	109	36	141	3.7	9.2	2.4	310000	29230	38	0.4	3	27.1	Normal	0	0	3	1	1	71.3	71.3	280	480	404
59	0	0	0	0	0	0	0	0	0	0	0	0	1	0	0	0	0	0	0	0	0	1	0	126	77	93.33	100	36.7	140	3.9	8.4	2.1	255000	13860	164	3.1	3	21.6	0.79	0	0	7	1	0.21	113.8	541.9	360	720	424
72	1	0	0	0	0	0	0	0	0	0	1	0	0	0	0	0	0	0	0	0	0	1	0	137	72	93.67	114	36	139	3.4	8.6	2	498000	9460	23	0.6	3		normal	0	0	15	0				360	520	499
60	0	0	0	0	0	1	0	0	0	0	0	0	0	0	0	0	0	0	0	0	0	2	0	151	88	109	80	36	139	4.1	9.2	1.6	324000	8280	23	0.8	3	27.6	normal	0	0	15	0				400	740	465
64	1	1	0	0	0	0	0	0	0	0	0	0	0	0	0	0	0	0	0	0	0	2	0	113	72	85.67	50	35	135	4.2	7.9	1.6	255000	19320	43	0.5	3	25.8	normal	0	0	15	0				540	1240	485
63	1	0	0	0	0	0	0	0	0	0	1	0	1	1	0	0	0	0	0	0	0	1	0	139	74	95.67	62	36	137	7.3	9.5	2.3	452000	9730	123	8.5	1	13.8	normal	0	0	15	0				440	920	459
67	1	0	1	1	0	0	0	0	0	0	1	0	1	1	0	0	0	0	0	0	0	1	0	129	58	81.67	77	35.9	142	3.7	9	2.7	157000	7640	214	4.3	1	17.5	normal	0	0	15	0				380	728	445
52	0	1	0	0	0	0	0	0	0	0	0	0	0	0	0	0	0	0	0	0	0	2	0	117	76	89.67	96	37.3	137	4.4			153000	6620	32	1	3	15.8	normal	0	0	15	0				360	640	450
65	0	0	0	0	0	0	0	0	0	0	1	0	0	0	0	0	0	0	0	0	0	1	0	176	82	113.33	117	36	140	5.7	9	1.3	287000	16670	94	0.9	3	19.1	0.29	0	0	13	0				280	520	388
47	0	0	0	0	0	0	0	0	0	0	0	0	0	0	0	0	0	0	0	0	0	1	0	131	77	95	122	35.2	134	3	7.5	2.5	152000	390	36	0.7	3	18.5	1.47	0	0	15	0				300	546	406
23	1	0	0	0	0	0	0	0	0	0	0	0	0	0	0	0	0	0	0	0	0	1	0	148	76	100	95	35	138	3.6	8.3	2.2	212000	7100	27	0.7	3		0.91	0	0	15	0				360	640	450
46	1	0	0	0	1	0	0	0	0	0	0	0	1	0	0	0	0	0	0	0	0	1	0	42	25	30.67	119	35	131	4	9.5	1.7	288000	26200	149	7.5	1	21.9	normal	0	0	15	0				320	520	444
53	1	0	0	0	0	0	0	0	0	0	1	0	0	0	0	0	0	0	0	0	0	1	0	95	68	77	114	35	177	4.2	9.2	2.7	128000	9290	88	1	3	16.9	normal	0	0	10	0				320	520	444
84	1	0	0	0	0	0	0	0	0	0	0	0	0	0	0	0	0	0	0	0	0	1	0	126	69	88	131	36.3	138	4.7		2.1	190000	7750	66	1.1	1		normal	0	0	15	0				320	448	478
24	1	0	1	0	0	0	0	0	0	0	0	0	1	0	0	0	0	0	0	0	0	1	0	156	52	86.67	100	35	135	6.1	7.6	1.9	118000	9870	174	2.7	2	12.1	0.92	0	0	15	0				280	520	388
44	0	0	0	0	0	0	0	0	0	0	1	0	1	0	0	0	0	0	1	1	0	1	1	84	67	72.67	144	37.1	133	6.6	6.5	2.3	64000	21030	211	6.6	1	14.2	1	0	0	3	1	0.5	89.9	179.8	280	420	432
52	1	1	0	0	0	0	0	0	0	0	0	0	1	0	0	0	0	0	0	0	0	2	0	144	81	102	74	35.8	131	4.7	10.3	2.4	176000	10080	90	6.9	1	19.6	normal	0	0	15	0				380	900	401
80	1	0	0	0	0	0	0	0	0	0	1	0	1	1	1	0	0	0	1	0	0	1	0	104	51	68.67	102	35	140	3.4	10.6	1.6	325000	19940	107	3.8	3	14.1	0.28	0	0	15	0				320	593	416
22	1	0	0	0	0	0	0	0	0	0	0	0	0	0	0	0	0	0	0	0	0	1	0	124	82	96	131	35	141	4.2	7.5	2.2	91000	8910	54	1	3	21.2	normal	0	0	15	0				280	460	413
59	0	1	0	0	0	0	0	0	0	0	0	0	0	0	0	0	0	0	0	0	0	2	0	116	79	91.33	103	35	145	4.2		2.1	222000	11920	44	0.9	3	28.7	normal	0	0	7	1	0.5	149.9	299.8	300	560	401
48	0	0	0	0	0	1	0	0	0	0	0	0	0	0	0	0	0	0	0	0	0	1	0	87	58	67.67	88	34.2	134	3.7	7.4	1.4	323000	12720	9	0.5	3	19.8	0.33	0	0	3	1		164.6		400	590	519
57	0	0	1	0	0	0	0	0	0	0	0	0	1	0	0	0	1	0	0	0	0	1	0	82	60	67.33	92	35.5	133	4.5	5.4	4.6	120000	15690	165	3.6	3	20.7	3.09	0	2	15	0				420	680	509
43	0	0	0	0	0	0	0	0	0	0	0	0	0	0	0	0	0	0	0	0	0	1	0	104	69	80.67	85	37.2	135	4.4	8.8	2.6	468000	7920	39	0.8	3	33.3	Normal	0	0	15	0				320	720	377
71	0	0	0	0	0	0	0	0	0	0	0	0	0	0	0	0	0	0	0	0	0	1	0	123	70	87.67	63	36	137	3.7	9.1	2	368000	6840	40	1.4	3	24.2	2.4	0	0	15	0				420	960	429
46	0	1	0	0	0	0	0	0	0	0	0	0	0	0	0	0	0	0	0	0	0	1	0	149	97	114.33	60	36.5	141	5.3		2	193000	8040	38	0.9	3	28.7	Normal	0	0	15	0				400	1040	392
21	1	0	0	0	0	0	0	0	0	0	0	0	0	0	0	0	0	0	0	0	0	1	0	102	54	70	116	36.5	137	5.2		2.1	106000	25150	44	1.1	1	13.4	0.31	0	0	15	0				320	550	431
56	1	0	0	0	0	0	0	0	0	0	1	0	0	0	0	0	0	0	0	0	0	1	2	98	53	68	71	35.7	139	3.4	9.3	1.6	190000	9320	80	1.4	1	16.1	1.53	0	1	15	0				360	800	402
62	1	0	1	0	0	0	1	0	0	0	0	0	0	0	0	0	0	0	0	0	0	1	0	98	49	65.33	97	39.3	135	3.8	8	1.5	22450	6000	52	1.3	2	12.9	0.58	0	0	3	1	1	188.1	188.1	320	580	420
50	0	0	0	0	0	0	0	0	0	0	0	0	0	0	0	0	0	0	0	0	0	1	0	149	75	99.67	71	37	143	3.8		2.4	319000	10980	40	1.1	3		Normal	0	0	15	0				320	700	382
49	1	0	0	0	0	0	0	0	0	0	0	0	1	0	0	0	0	0	0	0	0	1	0	105	73	83.67	107	34	144	3.9	9.2	2	251000	3670	82	4.5	1	28.3	Normal	0	0	15	0				320	540	435
52	0	0	0	1	0	0	0	0	0	0	0	0	0	0	0	0	0	0	0	0	0	2	0	128	73	91.33	109	36	135	4.8	7.7	1.7	192000	11350	61	1.1	3	16.4	0.36	0	0	11	1	0.4	178.8	447	320	540	435
42	1	0	0	0	0	0	0	0	0	0	0	0	1	0	0	0	0	0	0	0	0	1	0	226	124	158	107	37	135	4.4	10.5	2.2	270000	15770	101	10.6	1	16.8	normal	0	0	15	0				320	553	430
28	1	0	0	0	0	0	0	0	0	0	0	0	0	0	0	0	0	0	0	0	0	1	0	73	33	46.33	155	35	135			1.7	220000	8000	44	0.3	3	18.8	normal	0	0	15	0				280	400	443
56	0	0	0	0	0	0	0	0	0	0	0	0	0	0	0	0	0	0	0	0	0	1	0	148	94	112	122	36.3	139	3.9	8.4	2	172000	11960	38	0.7	3	27.6	0.41	0	0	15	0				320	506	450
70	1	1	1	0	0	0	0	0	0	0	1	0	0	0	0	0	0	0	0	0	0	2	0	118	72	87.33	89	35.6	140	3.8		1.6	218000	7990	133	0.8	3	26.5	normal	0	0	15	0				380	690	457
54	1	0	0	0	0	0	0	0	0	0	1	0	0	0	0	0	0	0	0	0	0	1	0	98	57	70.67	124	37	132	3.9	8.3	1.7	131000	26460	26	0.9	2	17.4	2.95	0	2	15	0				300	480	433
48	1	0	0	0	0	1	0	0	0	0	0	0	0	0	0	0	0	0	0	0	0	1	0	138	87	104	61	35.3	137	3.7		1.7	260000	16380	22	0.5	3	20.1	normal	0	0	15	0				480	1000	480
51	1	0	1	0	0	0	0	0	0	0	0	0	0	0	1	0	0	0	1	1	0	1	1	107	67	80.33	134	34.5	135	5.5	8.8		323000	32150	29	1	3	20.4	normal	0	0	15	0				320	440	482
68	0	0	0	0	0	0	0	0	0	0	0	0	1	0	0	0	0	0	0	0	0	1	0	130	72	91.33	150	37	144	3.7	10.2	2.5	249000	19980	100	5.3	1	24.7	normal	0	0	14	0				340	420	525
60	0	0	1	0	0	1	0	0	0	0	1	0	0	1	0	0	0	0	0	0	0	1	0	137	81	99.67	84	36	140	2.6	8.8	1.9	292000	16550	50	0.8	3	33.6	0.76	0	0	15	0				360	800	402
46	0	0	1	1	0	0	0	0	0	0	0	0	0	0	0	0	0	0	0	0	0	1	0	68	43	51.33	66	35	133	4.9	8.1	1.9	78000	13500	122	3.7	2	21.6	normal	0	0	15	0				320	920	334
68	0	0	1	0	0	0	0	0	0	0	0	0	1	0	0	0	0	0	0	0	0	1	0	114	60	78	79	35.2	134	3.6	9.2	2.7	203000	15610	68	2.3	3	24.3	normal	0	0	15	0				320	505	450
72	1	1	1	0	0	0	0	0	0	0	1	0	0	0	0	0	0	0	0	0	0	1	0	161	92	115	78	35.2	136	4.8	9.2	1.7	274000	12420	54	0.9	3		normal	0	0	15	0				480	730	562
19	0	0	0	0	0	0	0	0	0	1	0	0	0	0	0	0	0	0	0	0	0	1	0	130	70	90	78		136	4.1		1.7	44000	1250	18	0.7	2	26.1	0.7	0	0	15	0				360	720	424
57	0	0	0	0	0	0	0	0	1	0	0	0	0	0	0	0	0	0	0	0	0	1	2	119	72	87.67	119	35	141	4.1	8.1	1.9	269000	9780	38	0.8	3	28.2	normal	0	0	15	0				280	480	404
85	0	0	1	1	0	0	0	0	0	0	1	0	1	1	0	0	0	0	0	0	0	1	0	118	87	97.33	109	36.5	160	3	8.1	1.9	573000	16170	106	1.9	3	11.7	0.32	0	0	3	1	0.5	98.5	197	360	600	465
58	0	1	0	0	0	0	0	0	0	0	0	0	0	0	0	0	0	0	0	0	0	1	0	154	107	122.67	78	36.5	137	3.6		2.1	484000	16470	67	0.8	3	24.7	0.54	0	0	15	0				400	780	453
61	0	0	0	0	0	1	0	0	0	0	1	0	0	0	1	0	0	0	1	0	0	1	0						134	4	9.2	1.4	192000	5610	49	1	3	27.8	0.95	0	0	15	0				380	693	456
66	0	1	0	0	0	0	0	0	0	0	0	0	0	0	0	0	0	0	0	0	0	2	0	151	84	106.33	67	35.7	136	4.9	9.3	2	357000	12810	40	0.8	3		normal	0	0	15	0				420	940	433
64	0	0	0	0	0	0	0	0	0	0	0	0	0	0	0	0	0	0	0	0	0	1	0	102	59	73.33	101	37.2	157	5	8.2	2.9	403000	13750	138	1.5	3	23.9				9	1	0.4	70.1	175.25	360	600	465
68	0	1	1	0	0	0	0	0	0	0	0	0	1	0	0	0	0	0	0	0	0	1	0	137	87	103.67	51	34.3	150	4.5	9.7	2.3	216000	12290	122	3.4	1	28.2				3	1	0.4	110.3	275.75	600	1160	557
42	0	1	0	0	0	0	0	0	0	0	0	0	0	0	0	0	0	0	0	0	0	1	0	145	91	109	71	36.3	124	4.5		2.4	231000	18110	24	0.9	3					15	0				400	853	433
59	0	0	0	0	0	0	0	0	0	0	1	0	0	0	0	0	0	0	0	0	0	1	0	172	74	106.67	63	35.2	136	5.5			399000	20730	173	2.6	3	28.7	Normal	0	0	15	0				540	2000	382
60	1	0	0	0	0	0	0	0	0	0	0	0	0	0	0	0	0	1	0	0	0	1	0	112	66	81.33	92	36	139	2.7	7.9	2.3	23000	9350	50	0.9	1	12.5	6.55	9	3	11	0				400	680	485
57	0	0	0	0	0	0	0	0	0	0	0	0	0	0	0	0	0	0	0	0	0	1	0	262	136	178	68	35.5	136	3.7	8.5	1.9	148000	13500	39	0.8	3	24.8	1.26	0	1	15	0				400	860	431
60	0	0	0	0	0	1	0	0	0	0	1	0	0	0	0	0	0	0	0	0	0	2	0	172	107	128.67	76	36	135	3.7		2.7	188000	10700	43	0.6	3	26.2	Normal	0	0	15	0				440	800	492
63	1	1	0	0	0	0	0	0	0	0	0	0	0	0	0	0	0	0	0	0	0	1	0	143	75	97.67	89	38	151	4		2	321000	11760	67	0.6	2	23.1	Normal	0	0	3	1	0.35	171.3	489.43	380	640	475
35	0	0	0	0	0	0	0	0	0	0	0	0	0	0	0	0	0	1	0	0	0	1	0				100	37.4	139	4.6		1.1	46000	6690	41	1.9	1	20.7	4.26	4	2	15	0				360	626	455
25	1	0	0	0	0	0	0	1	0	0	0	0	1	0	0	0	0	0	0	0	0	1	0	137	77	97	116	37.6	139	4.7	6.7	2	270000	7540	36	0.9	2	16.8	Normal	0	0	9	1	0.45	159.5	354.44	320	560	428
64	0	1	0	0	0	0	0	0	0	0	0	0	0	0	0	0	0	0	0	0	0	2	0	151	84	106.33	82	36	138	4.7			320000	13200	41	0.9	3	23	normal	0	0	15	0				360	740	418
58	0	1	0	0	0	0	0	0	0	0	0	0	0	0	0	0	0	0	0	0	0	2	0	199	84	122.33	66	35	138	4	11	1.7	215000	9170	21	0.7	2	24.8	normal	0	0	15	0				440	980	444
53	0	0	1	0	0	0	0	0	0	0	0	0	1	0	0	0	0	0	0	0	0	1	0	77	39	51.67	93	37.9	139	5.4	8.7	2.1	106000	11300	218	3.6	2	37.5	normal	0	0	3	1	1	130.9	130.9	360	675	438
76	0	0	0	1	0	0	0	0	0	0	1	0	0	0	0	0	0	0	0	0	0	1	0	180	89	119.33	103	36.7	135	5.6		2.1	353000	14450	24	0.7	3	30.5	normal	0	0	15	0				340	632	428
62	0	0	0	0	0	0	0	0	0	0	0	0	1	0	0	0	0	0	0	0	0	1	0	110	52	71.33	57	36	151	5	12.3	2.3	167000	12570	141	1.9	3	10.8	normal	0	0	6	1	1	103.4	103.4	480	1066	465
28	0	0	0	0	0	0	0	0	0	0	0	0	0	0	1	0	0	0	1	0	0	1	0	80	47	58	91	35	129	4.3	11.2	3.1	538000	24470	28	0.6	3	20	normal	0	0	3	1	0.4	130.8	327	460	720	542
63	0	1	0	0	0	0	0	0	0	0	0	0	0	0	0	0	0	0	0	0	0	2	0	108	68	81.33	70	35	137	4.6	7.6	2.4	255000	13240	30	0.9	2		normal	0	0	15	0				453	861	488
66	0	0	0	0	0	0	0	0	0	1	0	0	0	0	0	0	0	0	0	0	0	1	0	133	73	93	84	36.1	145	3.4	8.3	1.8	962000	10940	29	0.7	2	27.8	0.31	0	0	14	1	0.5	104.4	208.8	400	644	498
27	1	0	0	0	0	0	0	0	0	0	0	0	0	0	0	0	0	0	0	0	0	1	0	111	50	70.33	133	37.2	135	3.7	8.7	1.5	181000	9020	25	1	3	15.1	normal	0	0	15	0				280	440	422
58	1	0	0	0	0	1	0	0	0	0	0	0	0	0	0	0	0	0	0	0	0	1	0	127	62	83.67	69	34.4	136	4.1	7.9	2	290000	13630	11	0.4	2	20				10	0				440	840	480
74	0	0	1	0	0	0	0	0	0	0	0	0	1	0	0	0	0	0	0	0	0	1	0	92	55	67.33	92	36.1	134	4.9	8.7	2.1	311000	7200	70	2.2	1	15				15	0				400	900	422
52	1	0	0	0	0	0	0	0	0	0	0	0	0	0	1	0	0	0	0	0	0	1	0	132	73	92.67	92	37.5	136	3.2	8.3	1.8	193000	6260	5	0.5	2	21	normal	0	0	0	0				360	713	426
82	0	0	0	0	0	0	0	0	0	0	0	0	1	0	0	0	0	0	0	0	0	1	0	155	50	85	80	35.8	142	7.3	8	1.8	182000	16460	211	7.1	1	14	normal	0	0	3	1	1	66.9	66.9	360	690	433
71	0	1	0	0	0	0	0	0	0	0	0	0	0	0	0	0	0	0	0	0	0	2	0	160	80	106.67	55	35	144	5.1		2	339000	14470	39	1	1	30.9	normal	0	0	15	0				440	1200	402
56	0	1	0	0	0	0	0	0	0	0	0	0	0	0	0	0	0	0	0	0	0	1	0	169	78	108.33	52	36	132	4.4		2.3	181000	8760	29	0.7	3		normal	0	0	15	0				400	1140	375
67	0	1	0	0	0	0	0	0	0	0	0	0	0	0	0	0	0	0	0	0	0	2	0	153	80	104.33	70	34.3	136	6.1		1.9	231000	17320	44	0.9	3		normal	0	0	15	0				400	920	417
59	0	1	0	0	0	0	0	0	0	0	0	0	0	0	0	0	0	0	0	0	0	2	0	171	103	125.67	86	37	134	3.9		2.2	176000	15990	59	1.4	3		normal	0	0	15	0				360	720	424
75	1	1	0	0	0	0	0	0	0	0	1	0	0	0	0	0	0	0	0	0	0	2	0	121	65	83.67	96	35	135	4.6		2.1	230000	14660	37	0.8	2		normal	0	0	15	0				440	630	554
55	0	0	0	0	0	0	1	0	0	0	0	0	1	0	0	0	0	1	0	0	0	1	0	84	54	64	130	35	152	5.1	9.4	2	224000	4740	168	2.3	3	13.8	4.31	4	2	8	0				300	460	442
63	0	1	0	0	0	0	0	0	0	0	1	0	0	0	0	0	0	0	0	0	0	2	0	96	71	79.33	72	34.6	131	3.5	9.6	1.7	287000	16220	61	1.3	3		normal	0	0	15	0				400	740	465
41	1	1	0	0	0	0	0	0	0	0	0	0	0	0	0	0	0	0	0	0	0	2	0	96	58	70.67	82	36	138	4.4		2.4	192000	8680	19	0.7	1		normal	0	0	15	0				360	740	418
65	1	1	0	0	0	0	0	0	0	0	0	0	0	0	0	0	0	0	0	0	0	1	0	145	88	107	61	36.8	138	3.7		2.3	119000	7970	31	0.9	3		normal	0	0	15	0				440	970	447
46	0	1	0	0	0	0	0	0	0	0	0	0	0	0	0	0	0	0	0	0	0	1	0	136	83	100.67	91	35	136	4.4	10.2	2.2	163000	13730	31	1	3		normal	0	0	15	0				320	593	381
61	0	1	0	0	0	0	0	0	0	0	0	0	0	0	0	0	0	0	0	0	0	2	0	127	71	89.67	62	35	139	4.7		1.9	216000	8530	13	0.7	3		normal	0	0	15	0				480	986	483
69	1	1	1	0	0	0	0	0	0	0	0	0	0	0	0	0	0	0	0	0	0	2	0	133	76	95	71	36.2	133	3		2	200000	11450	20	0.6	3	22.1	Normal	0	0	15	0				400	800	447
42	0	1	0	0	0	0	0	0	0	0	1	0	0	0	0	0	0	0	0	0	0	2	0	172	100	124	73	35.9	135	3.7	9.7	2.8	180000	11210	34	1.4	3		Normal	0	0	15	0				440	893	466
66	0	0	1	0	0	0	0	0	0	0	1	0	0	0	0	0	0	0	0	0	0	1	0	118	77	90.67	94	35	134	4.3		1.4	243000	4980	33	0.8	3	28.5	0.44	0	0	15	0				380	580	499
68	1	0	0	0	0	0	0	0	0	0	1	0	1	1	0	0	0	0	0	0	0	1	0	116	45	68.67	78	35	142	6.3	7.4	2.3	333000	27590	483	6.1	3	10.6	Normal	0	0	9	0				400	780	453
32	0	0	0	0	0	0	0	0	0	0	0	0	0	0	0	0	0	0	0	0	0	1	0	156	80	105.33	99	37.8	143	3.8	8.2	1.9	480000	9790	32	0.9	3	27.8	2.05	0	1	15	0				360	640	450
47	1	0	0	0	0	0	0	0	0	0	0	0	0	0	0	0	0	0	0	0	0	1	0	112	70	84	95	34.3	137	5.1	10.9	2.2	557000	12440	65	0.8	3	44.4	Normal	0	0	15	0				360	640	450
52	0	0	0	0	0	1	0	0	0	0	0	0	0	0	0	0	0	0	0	0	0	1	0	106	95	98.67	62	36	136	3.2	9.5	2.3	226000	8920	28	0.8	3	28.1	Normal	0	0	14	0				400	1213	363
67	0	1	0	0	0	0	0	0	0	0	0	0	0	0	0	0	0	0	0	0	0	2	0	112	88	96	70	34.7	134	4.2	10.3	1.7	219000	11910	38	0.8	3		Normal	0	0	15	0				680	880	725
58	0	0	0	0	0	0	0	0	0	0	0	0	1	0	0	0	0	0	0	0	0	1	0	123	79	93.67	89	35.2	136	4.1	8.1	1.9	230000	850	82	2.5	2	6.3	Normal	0	0	15	0				360	500	509
23	0	0	1	0	0	0	0	0	0	0	0	0	1	0	0	0	0	0	0	0	0	1	0	136	84	101.33	85	37.3	138	4.9	9.3	2.4	296000	10500	75	6.6	1	25.3	Normal	0	0	11	0				320	720	377
63	0	0	1	0	0	0	0	0	0	0	0	0	1	0	0	0	0	0	0	0	0	1	0	144	89	107.33	72	35.3	140	4.9	10.7	2.2	294000	13780	50	2.9	1	39.2	0.76	0	0	3	1	0.4	97	242.5	400	760	459
31	1	0	0	0	0	0	0	1	0	0	0	0	1	0	0	0	0	0	0	0	0	1	0	153	83	106.33	138	37.4	138	4.2	7.9	2.1	373000	26200	75	2.5	3	18	Normal	0	0	15	0				260	406	408
41	0	0	0	0	0	0	0	0	0	0	0	0	0	0	0	0	0	0	1	0	0	1	0	115	66	82.33	61	37.5	137	4.4	9.4	2.2	390000	12910	26	0.9	3	13.3	normal	0	0	3	1	0.4	186.3	465.75	380	840	415
49	0	0	0	0	0	0	0	0	0	1	1	0	1	0	0	0	0	1	0	0	0	1	0	128	97	107.33	108	35	137	5.6		2.7	150000	8760	163	7.6	1	8.3	Ictérico	0	1	15	0				320	520	444
33	1	0	0	0	0	0	0	0	0	0	0	0	0	0	0	0	0	0	0	0	0	1	0	157	95	115.67	105	35.9	134	5.4		4.7	111000	20250	92	4.8	1	22	0.39	0	0	15	0				280	600	361
62	0	0	0	0	0	0	0	0	0	0	1	0	0	0	0	0	0	0	1	0	0	1	1	74	43	53.33	123	35	147	4.7	7.7	1.8	363000	19330	77	2.8	1	12.3	normal	0	0	3	1	0.6	54.5	90.83	300	480	433
67	1	0	1	0	0	0	0	0	0	0	1	0	0	0	0	0	0	0	0	0	0	1	0	103	63	76.33	66	35.7	133	3.5	8.6		239000	10000	66	1.4	3	39.4	normal	0	0	10	0				380	960	388
49	1	0	0	0	0	1	0	0	0	0	1	0	0	0	0	0	0	0	0	0	0	1	0	164	112	129.33	75	35	140	4.7	11	2.2	419000	11440	34	0.7	3	21	normal	0	0	11	1	0.5	186.8	373.6	400	388	402
54	0	1	0	0	0	0	0	0	0	0	0	0	0	0	0	0	0	0	0	0	0	2	0	147	85	105.67	106	35	129	4.5		2.5	179000	9550	93	2.1	2	17.6	normal	0	0	3	1	0.7	98	140	240	560	350
57	1	0	0	0	0	0	0	0	0	0	0	0	0	0	0	0	0	0	0	0	0	1	0	71	43	52.33	93	36.5	132	3.5		1.3	140000	6810	25	0.6	2	53	normal	0	0	3	1	0.5	40.7	81.4	400	800	447
36	1	0	0	0	0	0	0	1	0	0	0	0	0	0	0	0	0	0	0	0	0	1	0	137	71	93	117	36.6	141	4.5		2.1	172000	24100	101	1.1	3	17.9	normal	0	0	13	0				320	520	444
57	1	0	0	0	0	0	0	0	0	0	0	0	0	0	1	0	0	0	0	0	0	1	0	142	88	106	90	35	120	7.2	10	1.8	212000	15200	170	14.5	3	27.1	0.33	0	0	15	0				280	500	396
58	1	1	0	0	0	0	0	0	0	0	0	0	0	0	0	0	0	0	0	0	0	2	0	117	73	87.67	99	34.3	141	4.3		1.7	217000	10110	31	0.6	3	22.4	normal	0	0	15	0				440	1120	416
60	1	1	0	0	0	0	0	0	0	0	0	0	0	0	0	0	0	0	0	0	0	2	0	98	60	72.67	62	35	134	4.5		2.3	222000	6280	49	0.9	3	23.7	normal	0	0	15	0				520	1030	512
59	1	0	0	0	0	0	0	0	0	0	1	0	0	0	1	0	0	0	1	0	0	1	0	124	73	90	143	38.7	151	3.7	8.7	1.2	154000	10770	42	0.7	3	31.1	normal	0	0	3	1	0.55	45.5	82.73	300	420	463
21	0	0	1	0	0	0	0	0	0	0	0	0	1	0	0	0	0	0	0	0	0	1	0	119	47	71	110	35.5	143	5.1	7.4		238000	15400	209	5.3	1	10.9	normal	0	0	15	0				300	540	408
63	0	0	1	0	0	0	0	0	0	0	1	0	1	0	0	0	0	0	0	0	0	1	0	133	76	95	76	36.5	140	3.1	9.7	2	245000	5970	152	3	2	27.6	normal	0	0	3	1	0.5	96	192	360	760	413
69	0	1	0	1	1	0	0	0	0	0	1	0	1	0	0	0	0	0	0	0	0	1	0	148	82	104	102	35	128	6.3	9.3	2.1	265000	11680	187	3.8	1	9.2	1.3	0	0	8	1	1	34.4	34.4	320	510	448
39	1	0	0	0	0	0	0	0	0	0	0	0	1	0	0	0	0	0	0	0	0	1	0	107	73	84.33	91	35.1	117	3.6	8.2	1.7	99000	12550	142	5.8	1	10.6	normal	0	0	11	0				320	680	388
66	0	0	0	0	0	0	0	0	0	1	0	0	0	0	0	0	0	1	1	0	0	1	0	80	40	53.33	76	34.8	146	5.1	8.1	2.2	74000	26020	205	3.9	1	8.7	21.38	9	4	9	0				520	780	589
	1	0	0	0	0	1	1	0	0	0	1	0	0	0	0	0	0	0	0	0	0	2	0	191	85	120.33	71	34.7	140	3.8		2.1	288000	8600	39	0.6	3	31.6	normal	0	0	14	0				440	920	459
66	0	0	0	0	0	0	0	0	0	0	0	0	0	0	0	0	0	0	1	0	0	1	0	92	45	60.67	155	35	154	3.8		1.9	109000	4090	83	1.1	1	5.7	normal	0	0	3	1	0.5	196.5	393	280	400	443
	0	0	0	0	0	0	0	0	0	0	0	0	0	0	1	0	0	0	0	0	0	1	0	100	63	75.33	88	36	136	3.8		1.9	286000	7720	31	0.5	3	28.4	0.5	0	0	11	1	0.6	153.7	256.17	360	700	430
74	0	0	0	0	0	0	0	0	0	0	0	0	0	0	0	0	0	0	0	0	0	2	0	127	70	89	96	36	144	4.7	10.8	2.1	300000	9560	22	0.6	3	23.9	Normal	0	0	15	0				300	686	362
37	0	0	0	0	0	0	0	0	0	0	0	0	0	0	0	0	0	0	0	0	0	1	0	79	43	55	110	35.2	131	4.8	9.3	1.9	286000	9730	59	0.8	1	29.7	0.63	0	0	3	1	0.9	85.3	94.78	280	480	404
51	1	1	0	0	0	0	0	0	0	0	0	0	0	0	0	0	0	0	0	0	0	2	0	144	95	111.33	116	36	131	4		2.3	322000	11190	23	0.7	3		Normal	0	0	15	0				360	600	465
53	0	0	0	0	0	0	0	0	0	0	0	0	0	0	0	0	0	1	0	0	0	1	0	77	51	59.67	103	36	141	3.7		1.9	37000	16920	57	0.6	1	23	36.45	9	4	3	1	0.5	76.7	153.4	320	590	417
62	0	0	0	0	0	0	0	0	0	0	0	0	0	0	0	0	0	0	1	0	0	1	2	106	73	84	76	36	139	7.8		2.6	115000	16110	108	1.8	3	21.8	3.05	0	2	3	1	0.45	49.6	110.22	380	800	425
52	0	1	0	0	0	0	0	0	0	0	0	0	0	0	0	0	0	0	0	0	0	2	0	159	83	108.33	53	36.1	134	3.5	9.8	2.2	152000	7220	37	0.9	1	28.6	normal	0	0	15	0				440	1093	421
73	1	1	1	0	0	0	0	0	0	0	1	0	0	0	0	0	0	0	0	0	0	2	0	133	76	95	82	35	135	4.4		1.6	264000	4040	46	0.6	3	36	normal	0	0	15	0				440	720	519
48	1	1	0	0	0	0	0	0	0	0	0	0	0	0	0	0	0	0	0	0	0	2	0	140	68	92	106	33	130	7.2	7.7	2	273000	25260	36	1	1	17.5	normal	0	0	3	1	1	87.8	87.8	360	640	450
69	1	1	0	0	0	0	0	0	0	0	1	0	0	0	0	0	0	0	0	0	0	2	0	146	86	106	72	35	139	2.5		2.1	296000	13320	51	0.6	3	38.4	normal	0	0	15	0				400	860	431
32	0	0	0	0	0	0	0	0	0	0	0	0	0	0	0	0	0	0	0	0	0	1	0	139	86	103.67	133	38.6	136	4.7		2.4	383000	21660	32	0.7	3	26.5	normal	0	0	15	0				320	480	462
59	0	1	0	0	0	0	0	0	0	0	0	0	0	0	0	0	0	0	0	0	0	1	0	107	77	87	78	36	135	5.2	8.8	2	164000	14090	42	1.1	3		normal	0	0	15	0				320	826	352
64	1	0	0	0	0	0	0	0	0	0	0	0	0	0	0	0	0	0	1	0	0	1	0	123	55	77.67	148	37.1	134	4.1		2	143000	19100	53	0.9	2	19.9	normal	0	0	15	0				280	400	443
27	1	0	0	0	0	0	0	0	0	0	0	0	0	0	0	0	0	0	0	0	0	1	0	127	87	100.33	113	35.6	142	3.3				8730	18	0.4	3	30	normal	0	0	3	1	0.6	183	305	320	540	435
34	1	0	0	0	0	0	0	0	0	0	0	0	0	0	0	0	0	0	0	0	0	1	0	117	68	84.33	100	37.4	131	5.5	7.3	4.4	116000	14620	233	9.4	3	12.2	0.7	0	0	3	1	0.5	100	200	320	640	400
54	1	0	0	1	0	1	0	0	0	0	1	0	0	0	0	0	0	0	0	0	0	1	0	132	76	94.67	80	35.7	138	4.3		1.9	299000	8060	56	1.4	3	21.6	0.69	0	0	15	0				360	760	413
39	1	0	0	0	0	0	0	0	0	0	1	0	0	0	0	0	0	0	0	0	0	1	0	125	84	97.67	100	36	142	4		1.5	237000	19030	50	2.7	2	17.3	normal	0	0	12	0				280	520	388
54	0	0	0	0	0	0	0	0	0	0	0	0	1	0	0	0	0	0	0	0	0	1	0	132	74	93.33	98	35.4	130	5	7.4	1.4	71000	6360	208	4	2	11.5	0.74	0	0	15	0				320	640	400
63	1	0	1	0	0	0	0	0	0	0	1	0	0	0	0	0	0	0	0	0	0	1	0	147	63	91	72	35	145	3.4	6.8	1.6	280000	19750	108	0.9	3	27.5	normal	0	0	6	1	0.5	180.4	360.8	400	860	431
74	0	0	0	0	0	0	0	0	0	0	0	0	0	0	0	0	0	0	0	0	0	1	0	162	92	115.33	54	35.5	137	4		1.8	220000	7830	56	0.9	3		normal	0	0	15	0				300	1173	877
75	1	1	0	0	0	0	0	0	0	0	0	0	0	0	0	0	0	0	0	0	0	2	0	94	59	70.67	72	36.6	133	4.2		1.8	184000	8740	80	1.5	2		normal	0	0	15	0				360	880	384
33	1	0	0	0	0	0	0	0	0	0	0	0	0	0	0	0	0	0	0	0	0	1	0	118	71	86.67	115	35	138	3.7	9	1.8	261000	15230	43	0.7	2	22.5	normal	0	0	3	1				520	540	708
[truncated: 293 more columns]
